# Supplementary material for: Nanopore-based amplicon sequencing for rapid detection and identification of Bacillus spp. in plant-based products
Source: Front Microbiol. 2025 Dec 19;16:1701533. doi: 10.3389/fmicb.2025.1701533 (PMC12757441; doi:10.3389/fmicb.2025.1701533)
Supplement: Supplementary file 1 [file Table_1.xlsx]

## Sheet: Figure S1
Figure S1. Shannon diversity rarefaction plot based on read counts of sequenced samples.

## Sheet: Figure S2
Figure S2. Mismatch locations within the forward primer binding sequence.

## Sheet: Figure S3
Figure S3. Agarose gel electrophoresis of tuf-gene amplification for the 72 plant-based products.
										LEGEND:
										1	Beverage_almond_pasteurized_type_1
										2	Beverage_almond_pasteurized_type_2
										3	Beverage_almond_UHT_type_1
										4	Beverage_almond_UHT_type_2
										5	Beverage_almond_UHT_type_3
										6	Beverage_oat_pasteurized_type_1
										7	Beverage_oat_pasteurized_type_2
										8	Beverage_oat_pasteurized_type_3
										9	Beverage_oat_pasteurized_type_4
										10	Beverage_oat_UHT
										11	Beverage_rice_pasteurized
										12	Beverage_rice_UHT
										13	Beverage_soy_pasteurized_type_1
										14	Beverage_soy_pasteurized_type_2
										15	Beverage_soy_UHT_type_1
										16	Beverage_soy_UHT_type_2
										17	Beverage_soy_UHT_type_3
										18	Burger_pea_soy
										19	Burger_pea_type_1
										20	Burger_pea_type_2
										21	Burger_pea_type_3
										22	Burger_soy_type_1
										23	Burger_soy_type_2
										24	Chicken_fillets_pea
										25	Egg_pea
										26	Falafel_chickpea
										27	Feta_soy
										28	Fish_medallions_soy
										29	Fish_nibbles_soy
										30	Grated_cheese_soy
										31	Gyros_soy
										32	Lasagna_soy
										33	Meatballs_pea
										34	Mozzarella_cheese_soy
										35	Nuggets_pea_soy
										36	Pasta_amatriciana_soy
										37	Risotto_mushrooms_soy
										38	Risotto_suffron_soy
										39	Salmon_fillets_soy
										40	Sausage_soy
										41	Shrimps_soy
										42	Souvlaki_soy
										43	Spreadable_cheese_almond_oat
										44	Spreadable_cheese_soy_pea
										45	Tofu_tumeric_soy
										46	Aloe_syrup
										47	Ashwagandha_capsules
										48	Blueberry_infusion
										49	Blueberry_syrup
										50	Burdock_pills
										51	Chestnut_pills
										52	Cretan_tree_opercula
										53	Garlic_opercula
										54	Herbal_infusion_type_1
										55	Herbal_infusion_type_2
										56	Herbal_infusion_type_3
										57	Herbal_infusion_type_4
										58	Herbal_infusion_type_5
										59	Herbal_infusion_type_6
										60	Herbal_infusion_type_7
										61	Herbal_infusion_type_8
										62	Herbal_infusion_type_9
										63	Herbal_infusion_type_10
										64	Herbal_pills_type_1
										65	Herbal_pills_type_2
										66	Herbal_tablets
										67	Herbalmix_syrup
										68	Horsetail_pills
										69	Iron_pills
										70	Manna_syrup
										71	Pumpkin_opercula
										72	VitaminB_syrup

## Sheet: Figure S4
Figure S4. Stacked bar charts representing all genera with relative abundance equal or higher than 2.5% in commercial plant-based food and supplements products ONT-sequenced with (A) tuf and (B) 16S rRNA genes. All the identified taxa in each replicate whose relative abundance is lower than 2.5% are collapsed into the “Misassigned” group; unclassified species are grouped as “Unknown”. The ONT 16S…

## Sheet: Table S1
Table S1. NCBI RefSeq assembly number of strains of Bacillus spp. from complete and reference genomes.
NCBI RefSeq assembly number
GCF_900094975.1
GCF_031199195.1
GCF_029894105.1
GCF_009183655.1
GCF_030292135.1
GCF_009740005.1
GCF_002019795.1
GCF_019042735.1
GCF_002797415.1
GCF_035580465.1
GCF_034479815.1
GCF_032928595.1
GCF_030645085.1
GCF_030291995.1
GCF_030166595.1
GCF_030123125.1
GCF_030122945.1
GCF_030011555.1
GCF_029537175.1
GCF_024507855.1
GCF_024397295.1
GCF_024380035.1
GCF_024362715.1
GCF_023823755.1
GCF_022700755.1
GCF_022570695.1
GCF_021654615.1
GCF_021654595.1
GCF_019355135.1
GCF_019164215.1
GCF_017948365.1
GCF_017161205.1
GCF_016807685.1
GCF_016767855.1
GCF_015689015.1
GCF_015160895.1
GCF_013307105.1
GCF_013283915.1
GCF_006007905.1
GCF_005849435.1
GCF_004563755.2
GCF_002741745.1
GCF_002443015.2
GCF_001908475.1
GCF_001700735.1
GCF_001431785.1
GCF_001431145.1
GCF_001191605.1
GCF_000972685.1
GCF_000299555.2
GCF_000948175.1
GCF_034554755.1
GCF_030520205.1
GCF_030517795.1
GCF_030369915.1
GCF_030369895.1
GCF_030220145.1
GCF_029866505.1
GCF_029371985.1
GCF_029278325.1
GCF_027942375.1
GCF_026684155.1
GCF_024452365.1
GCF_024138555.1
GCF_023920185.1
GCF_023278425.1
GCF_023238285.1
GCF_023115375.1
GCF_022833015.1
GCF_022559645.1
GCF_022492915.1
GCF_021233135.1
GCF_020971785.1
GCF_020311635.1
GCF_019880425.1
GCF_019880325.1
GCF_019880285.1
GCF_019856555.1
GCF_019396925.1
GCF_018502525.1
GCF_018363035.1
GCF_018223605.1
GCF_017815555.1
GCF_017603845.1
GCF_017357905.1
GCF_015999565.1
GCF_014930895.1
GCF_014854735.1
GCF_014792065.1
GCF_014791945.1
GCF_014622745.1
GCF_013341255.1
GCF_013328835.1
GCF_013122255.1
GCF_008824205.1
GCF_008808015.1
GCF_008534375.1
GCF_007923205.1
GCF_007827165.1
GCF_007362635.1
GCF_004421045.1
GCF_004006115.1
GCF_003868675.1
GCF_003312895.1
GCF_003149795.1
GCF_003149715.1
GCF_003149695.1
GCF_002209305.1
GCF_002173635.1
GCF_001922005.1
GCF_001889285.1
GCF_001874385.1
GCF_001705195.1
GCF_001596755.1
GCF_001593785.1
GCF_001593765.1
GCF_001586105.1
GCF_001483885.1
GCF_000835145.1
GCF_000508265.1
GCF_000494835.1
GCF_000242855.2
GCF_000221645.1
GCF_000204275.1
GCF_000196735.1
GCF_000195515.1
GCF_902375605.1
GCF_030166975.1
GCF_030166675.1
GCF_029636705.1
GCF_029636605.1
GCF_029636405.1
GCF_026559795.1
GCF_026559775.1
GCF_026559755.1
GCF_026559735.1
GCF_026559715.1
GCF_024396795.1
GCF_024396775.1
GCF_023824055.1
GCF_022221345.1
GCF_022221325.1
GCF_022221305.1
GCF_022221285.1
GCF_022221265.1
GCF_022221245.1
GCF_022221225.1
GCF_022221205.1
GCF_022221185.1
GCF_022221165.1
GCF_022221145.1
GCF_022221125.1
GCF_022221105.1
GCF_022221085.1
GCF_022221065.1
GCF_022221045.1
GCF_022221025.1
GCF_022221005.1
GCF_022220985.1
GCF_022220965.1
GCF_022220945.1
GCF_022220925.1
GCF_022220905.1
GCF_022220685.1
GCF_022220665.1
GCF_022220645.1
GCF_022220625.1
GCF_022220605.1
GCF_022220585.1
GCF_022220565.1
GCF_022220545.1
GCF_022220525.1
GCF_022220505.1
GCF_022014795.1
GCF_022014775.1
GCF_022014755.1
GCF_021390035.1
GCF_019693235.1
GCF_009806695.1
GCF_009806675.1
GCF_009806655.1
GCF_009806635.1
GCF_009806615.1
GCF_009806595.1
GCF_006742565.1
GCF_006088855.1
GCF_004328845.1
GCF_003410355.1
GCF_003410255.1
GCF_003227955.1
GCF_002980615.3
GCF_002356575.1
GCF_002277915.1
GCF_002208785.1
GCF_001990245.1
GCF_001936375.1
GCF_001683295.1
GCF_001683275.1
GCF_001683255.1
GCF_001683235.1
GCF_001683215.1
GCF_001683195.1
GCF_001683175.1
GCF_001683155.1
GCF_001683135.1
GCF_001683095.1
GCF_001683065.1
GCF_001654475.1
GCF_001543225.1
GCF_000875715.1
GCF_000833275.1
GCF_000833125.1
GCF_000833065.1
GCF_000832965.1
GCF_000832785.1
GCF_000832745.1
GCF_000832725.1
GCF_000832665.1
GCF_000832635.1
GCF_000832585.1
GCF_000832565.1
GCF_000832505.1
GCF_000832465.1
GCF_000832445.1
GCF_000832425.1
GCF_000742895.1
GCF_000742655.1
GCF_000725325.1
GCF_000583105.1
GCF_000534935.2
GCF_000512835.2
GCF_000512775.2
GCF_000295695.2
GCF_000258885.1
GCF_000022865.1
GCF_000021445.1
GCF_000008445.1
GCF_000008165.1
GCF_000007845.1
GCF_019915265.1
GCF_030285945.1
GCF_032460565.1
GCF_029581095.1
GCF_029541525.1
GCF_024757965.1
GCF_019443725.1
GCF_018140555.1
GCF_002243495.1
GCF_002173495.1
GCF_000742675.1
GCF_000165925.1
GCF_001307105.1
GCF_020002245.1
GCF_014207535.1
GCF_000299035.1
GCF_023824075.1
GCF_000831065.1
GCF_004124315.2
GCF_003595605.1
GCF_002860125.1
GCF_017832095.1
GCF_020524035.2
GCF_034078685.1
GCF_033452345.1
GCF_032595315.1
GCF_032145515.1
GCF_031325985.1
GCF_031216075.1
GCF_030518615.1
GCF_030517775.1
GCF_030406205.1
GCF_030291955.1
GCF_030067875.1
GCF_030067855.1
GCF_030064245.1
GCF_029590375.1
GCF_029201265.1
GCF_028607045.1
GCF_027920485.1
GCF_027625975.1
GCF_026684175.1
GCF_025946485.2
GCF_025917685.1
GCF_025502485.1
GCF_025035865.1
GCF_024584625.1
GCF_024498915.1
GCF_024299105.1
GCF_023516415.1
GCF_023094015.1
GCF_023008425.1
GCF_022700995.1
GCF_022699365.1
GCF_021655355.1
GCF_021655335.1
GCF_021655315.1
GCF_021655295.1
GCF_021655275.1
GCF_021655255.1
GCF_021655235.1
GCF_021655215.1
GCF_021655195.1
GCF_021655175.1
GCF_021655155.1
GCF_021655135.1
GCF_021655055.1
GCF_021655035.1
GCF_021655015.1
GCF_021654995.1
GCF_021654975.1
GCF_021654935.1
GCF_021654915.1
GCF_021654895.1
GCF_021654875.1
GCF_021442085.1
GCF_021391515.1
GCF_019704155.2
GCF_018884185.1
GCF_018309165.1
GCF_018309145.1
GCF_018309125.1
GCF_016917795.1
GCF_016774575.1
GCF_016774555.1
GCF_016774535.1
GCF_016727405.1
GCF_016027015.1
GCF_013394245.1
GCF_013284505.2
GCF_013284455.2
GCF_013267775.1
GCF_013267475.1
GCF_013267455.1
GCF_013267275.1
GCF_013267255.1
GCF_013267235.1
GCF_013177495.2
GCF_013112375.1
GCF_009739985.1
GCF_009739965.1
GCF_009739925.1
GCF_009497015.2
GCF_008041975.1
GCF_006384875.1
GCF_006349735.2
GCF_006349715.2
GCF_006094295.1
GCF_005707595.1
GCF_004801195.1
GCF_004771155.1
GCF_004006495.1
GCF_003568565.1
GCF_003020845.1
GCF_003013315.1
GCF_002813875.1
GCF_002224345.1
GCF_002220285.1
GCF_002216125.1
GCF_002215175.1
GCF_002214765.1
GCF_002214705.1
GCF_002000005.1
GCF_001941925.1
GCF_001941905.1
GCF_001941885.1
GCF_001721145.1
GCF_001635995.1
GCF_001635955.1
GCF_001635915.1
GCF_001518875.1
GCF_001277915.1
GCF_000978375.1
GCF_000835185.1
GCF_000833045.1
GCF_000832865.1
GCF_000832765.1
GCF_000832405.1
GCF_000832385.1
GCF_000635895.2
GCF_000239195.1
GCF_000143605.1
GCF_000022505.1
GCF_000021785.1
GCF_000021305.1
GCF_000021205.1
GCF_000011625.1
GCF_000007825.1
GCF_027706145.1
GCF_030812995.1
GCF_000504145.1
GCF_000746925.1
GCF_001516895.1
GCF_017909435.1
GCF_017909395.1
GCF_017909295.1
GCF_017909235.1
GCF_017909135.1
GCF_017909015.1
GCF_002251115.2
GCF_002251055.2
GCF_002251045.2
GCF_002251025.2
GCF_002251005.2
GCF_002250965.2
GCF_002250945.2
GCF_002250925.2
GCF_002250905.2
GCF_002250885.2
GCF_000017425.1
GCF_900156875.1
GCF_006494425.1
GCF_016908875.1
GCF_012955605.1
GCF_002746455.1
GCF_001590835.1
GCF_900093775.1
GCF_030418985.1
GCF_023022945.1
GCF_004103615.1
GCF_002443095.1
GCF_001278705.1
GCF_013179555.1
GCF_033568485.1
GCF_032763365.1
GCF_030292055.1
GCF_030167075.1
GCF_030123205.1
GCF_026967595.1
GCF_026013885.1
GCF_025809355.1
GCF_024510645.1
GCF_024266645.1
GCF_024266605.1
GCF_018417515.1
GCF_014621755.1
GCF_013347105.1
GCF_004006435.1
GCF_014042035.1
GCF_030348325.1
GCF_030813115.1
GCF_035320845.1
GCF_032463625.1
GCF_030177695.1
GCF_030128945.2
GCF_029948165.1
GCF_023238325.1
GCF_003148415.1
GCF_020172065.1
GCF_000473245.1
GCF_022809095.1
GCF_001375515.1
GCF_902386215.1
GCF_034478925.1
GCF_030520185.1
GCF_030284405.1
GCF_030177855.1
GCF_028532465.1
GCF_022700915.1
GCF_022630555.1
GCF_017338795.1
GCF_016126875.1
GCF_016026835.1
GCF_015689075.1
GCF_009662395.1
GCF_007855455.1
GCF_006974025.1
GCF_006494795.1
GCF_006094335.1
GCF_004526275.1
GCF_004119795.1
GCF_004119755.1
GCF_004103575.1
GCF_004101525.1
GCF_003952865.1
GCF_003606405.1
GCF_003595625.1
GCF_003339545.1
GCF_003253815.1
GCF_002966955.1
GCF_002504325.1
GCF_002236895.1
GCF_002174255.1
GCF_002173675.1
GCF_002074135.1
GCF_002074115.1
GCF_002074095.1
GCF_002074075.1
GCF_001726125.1
GCF_001596055.1
GCF_000011645.1
GCF_000008425.1
GCF_022808645.1
GCF_009739945.1
GCF_000712595.1
GCF_902168435.1
GCF_001644195.2
GCF_900098925.1
GCF_000380245.2
GCF_902374955.1
GCF_900117315.1
GCF_900111815.1
GCF_008923265.1
GCF_016908955.1
GCF_023278615.1
GCF_000724485.1
GCF_000262755.1
GCF_900177005.1
GCF_030291295.1
GCF_012648005.1
GCF_032681105.1
GCF_032681085.1
GCF_030718825.1
GCF_030704245.1
GCF_030292225.1
GCF_030292205.1
GCF_030292115.1
GCF_030292015.1
GCF_029024805.1
GCF_022630575.1
GCF_022532085.1
GCF_018751995.1
GCF_018742285.1
GCF_018742265.1
GCF_018742245.1
GCF_018742225.1
GCF_018742205.1
GCF_018742185.1
GCF_018742105.1
GCF_018742045.1
GCF_018741645.1
GCF_018741605.1
GCF_018741565.1
GCF_018741505.1
GCF_018741465.1
GCF_018741165.1
GCF_018741145.1
GCF_018741085.1
GCF_018741005.1
GCF_018740945.1
GCF_018739705.1
GCF_018739685.1
GCF_018739665.1
GCF_018739645.1
GCF_018739625.1
GCF_018739545.1
GCF_018739525.1
GCF_018739505.1
GCF_018739485.1
GCF_018739445.1
GCF_018739385.1
GCF_018739365.1
GCF_018739305.1
GCF_018736765.1
GCF_018736745.1
GCF_018736725.1
GCF_018736705.1
GCF_008274925.1
GCF_002104575.1
GCF_000832605.1
GCF_000775975.1
GCF_000018825.1
GCF_001584325.1
GCF_000612805.1
GCF_001375535.1
GCF_018141025.1
GCF_014836955.1
GCF_900207585.1
GCF_035666115.1
GCF_029027925.1
GCF_020861345.1
GCF_016908495.1
GCF_900635765.1
GCF_035985545.1
GCF_031326025.1
GCF_030166695.1
GCF_030123025.1
GCF_029590455.1
GCF_029537035.1
GCF_029536955.1
GCF_029000405.1
GCF_026723705.1
GCF_026210435.1
GCF_021654755.1
GCF_021654735.1
GCF_021654715.1
GCF_018324565.1
GCF_018324505.1
GCF_009497935.1
GCF_008365255.1
GCF_003711025.1
GCF_003171815.2
GCF_002993945.1
GCF_002993925.1
GCF_002393225.1
GCF_002068155.1
GCF_000876525.1
GCF_000408885.1
GCF_018332495.1
GCF_001884235.1
GCF_030440255.1
GCF_029282725.1
GCF_027945115.1
GCF_024296885.1
GCF_024134505.1
GCF_023824115.1
GCF_021249305.1
GCF_015693885.1
GCF_010669045.1
GCF_009799965.1
GCF_009648955.1
GCF_005848985.1
GCF_023036475.1
GCF_022458745.1
GCF_025916425.1
GCF_001884065.1
GCF_022811845.1
GCF_000832885.1
GCF_000742855.1
GCF_000161455.1
GCF_900186955.1
GCF_030717805.1
GCF_030167015.1
GCF_030122825.1
GCF_029634685.1
GCF_024498355.1
GCF_020535425.1
GCF_020520205.1
GCF_014489355.1
GCF_013423765.1
GCF_004006455.1
GCF_003571425.1
GCF_003431975.1
GCF_003020795.1
GCF_001704975.1
GCF_001578205.1
GCF_000017885.4
GCF_917563915.1
GCF_902375395.1
GCF_023238245.1
GCF_030845295.1
GCF_030292035.1
GCF_030123005.1
GCF_030122965.1
GCF_029536915.1
GCF_028463885.1
GCF_027594445.1
GCF_026970855.1
GCF_025908215.1
GCF_025490575.1
GCF_025309755.1
GCF_023716825.1
GCF_023716805.1
GCF_023093895.1
GCF_021398835.1
GCF_016803835.1
GCF_008244765.1
GCF_002077215.1
GCF_001938705.1
GCF_001938685.1
GCF_001938665.1
GCF_001895885.1
GCF_003581585.1
GCF_004358205.1
GCF_018332475.1
GCF_000093085.1
GCF_020519665.1
GCF_026014025.1
GCF_024453785.1
GCF_016313165.1
GCF_002850535.1
GCF_000262045.1
GCF_900156865.1
GCF_001050115.1
GCF_001742425.1
GCF_002797395.1
GCF_034055115.1
GCF_002202015.1
GCF_000342105.1
GCF_028743795.1
GCF_006094475.1
GCF_000959025.1
GCF_000227465.1
GCF_000146565.1
GCF_030219925.1
GCF_029958885.1
GCF_029772985.1
GCF_020524495.1
GCF_017939705.1
GCF_016890225.1
GCF_905319565.2
GCF_905319545.2
GCF_905319155.2
GCF_905319135.2
GCF_905318255.2
GCF_905315715.2
GCF_905315705.2
GCF_905315685.2
GCF_905315395.2
GCF_905315055.2
GCF_905315045.2
GCF_905315035.2
GCF_905315025.2
GCF_905315015.2
GCF_905312035.2
GCF_905311435.2
GCF_905311425.2
GCF_905311405.2
GCF_905311385.2
GCF_905310995.2
GCF_905310985.2
GCF_905310975.2
GCF_035658515.1
GCF_035621695.1
GCF_035319605.1
GCF_034440835.1
GCF_034377505.1
GCF_034258595.1
GCF_034054115.1
GCF_033413615.1
GCF_033403035.1
GCF_033392095.1
GCF_033113625.1
GCF_032878855.1
GCF_032681245.1
GCF_032680865.1
GCF_032598945.1
GCF_031326045.1
GCF_031326005.1
GCF_030863625.1
GCF_030847885.1
GCF_030643845.1
GCF_030643765.1
GCF_030438175.1
GCF_030297075.1
GCF_030169085.1
GCF_030123145.1
GCF_030123085.1
GCF_030122885.1
GCF_030122865.1
GCF_030053795.1
GCF_030053655.1
GCF_030028395.1
GCF_029916985.1
GCF_029637165.1
GCF_029542145.1
GCF_029537415.1
GCF_029537155.1
GCF_029537135.1
GCF_029537075.1
GCF_029536935.1
GCF_029536895.1
GCF_029536775.1
GCF_029027845.1
GCF_028870335.1
GCF_028748025.1
GCF_028541585.1
GCF_028541565.1
GCF_028541545.1
GCF_028541425.1
GCF_028541405.1
GCF_028463925.1
GCF_027942395.1
GCF_027923485.1
GCF_027912355.1
GCF_027497435.1
GCF_026639155.1
GCF_026410045.1
GCF_026153475.1
GCF_025914075.1
GCF_025809235.1
GCF_025732155.1
GCF_025502545.1
GCF_025502505.1
GCF_025449235.1
GCF_025426155.1
GCF_025161015.1
GCF_025021505.1
GCF_024972835.1
GCF_024918995.1
GCF_024917175.1
GCF_024917115.1
GCF_024802585.1
GCF_024800645.1
GCF_024799885.1
GCF_024752515.1
GCF_024733955.1
GCF_024706255.1
GCF_024585045.1
GCF_024508195.1
GCF_024508175.1
GCF_024508095.1
GCF_024507895.1
GCF_024507835.1
GCF_024507815.1
GCF_024220155.1
GCF_023702515.1
GCF_023702085.1
GCF_023650935.1
GCF_023612315.1
GCF_023521635.1
GCF_023521615.1
GCF_023521595.1
GCF_023521475.1
GCF_023521275.1
GCF_023521175.1
GCF_023520855.1
GCF_023369715.1
GCF_023078435.1
GCF_022701095.1
GCF_022700975.1
GCF_022700955.1
GCF_022700935.1
GCF_022700895.1
GCF_022654795.1
GCF_022647025.1
GCF_022570515.1
GCF_022453545.1
GCF_022370975.1
GCF_021497545.1
GCF_021497525.1
GCF_021398545.1
GCF_021172185.1
GCF_020773035.1
GCF_020311615.1
GCF_019931715.1
GCF_019704475.1
GCF_019704455.1
GCF_019704435.1
GCF_019704415.1
GCF_019704395.1
GCF_019704375.1
GCF_019704355.1
GCF_019704335.1
GCF_019599105.1
GCF_019464335.1
GCF_018986855.1
GCF_018884165.1
GCF_018454405.1
GCF_018394175.1
GCF_017753785.1
GCF_016894165.1
GCF_016065415.1
GCF_015654205.1
GCF_015602625.1
GCF_015535655.1
GCF_014961985.1
GCF_014879275.1
GCF_014298115.1
GCF_014171535.1
GCF_013388335.1
GCF_013285325.1
GCF_013009385.1
GCF_012931705.2
GCF_012648345.1
GCF_012648205.1
GCF_012030675.1
GCF_009914155.1
GCF_009913595.1
GCF_009913575.1
GCF_009913555.1
GCF_009913535.1
GCF_009913515.1
GCF_009913395.1
GCF_009913275.1
GCF_009913255.1
GCF_009884005.1
GCF_009866865.1
GCF_009857115.1
GCF_009665145.1
GCF_009662455.1
GCF_009662435.1
GCF_009662415.1
GCF_009662375.1
GCF_009662355.1
GCF_009662335.1
GCF_009662275.1
GCF_009662255.1
GCF_009662235.1
GCF_009662215.1
GCF_009662195.1
GCF_009662175.1
GCF_009662155.1
GCF_009497815.1
GCF_009497795.1
GCF_009363835.1
GCF_008831405.1
GCF_006741845.1
GCF_006165085.1
GCF_006088795.1
GCF_005849145.1
GCF_005234095.1
GCF_005160425.1
GCF_004328925.1
GCF_004119875.1
GCF_004119835.1
GCF_004119815.1
GCF_004119775.1
GCF_004119715.1
GCF_004119695.1
GCF_004119675.1
GCF_004119655.1
GCF_004119635.1
GCF_004119615.1
GCF_004119595.1
GCF_004119555.1
GCF_004119535.1
GCF_004103595.1
GCF_004103555.1
GCF_004103535.1
GCF_004101945.1
GCF_004101565.1
GCF_004101485.1
GCF_004101465.1
GCF_004101445.1
GCF_004101425.1
GCF_004101405.1
GCF_004101365.1
GCF_004101345.1
GCF_003665395.1
GCF_003665355.1
GCF_003665335.1
GCF_003665315.1
GCF_003665295.1
GCF_003665275.1
GCF_003665255.1
GCF_003665235.1
GCF_003665215.1
GCF_003665195.1
GCF_003610955.1
GCF_003184225.1
GCF_003148355.1
GCF_002982175.1
GCF_002290305.1
GCF_002269195.1
GCF_002269175.1
GCF_002216085.1
GCF_002202055.1
GCF_002202035.1
GCF_002201995.1
GCF_002201955.1
GCF_002173715.1
GCF_002173695.1
GCF_002173615.1
GCF_002142595.1
GCF_002096095.1
GCF_002072735.1
GCF_002055965.1
GCF_001902555.1
GCF_001890405.1
GCF_001808235.1
GCF_001747445.1
GCF_001746575.1
GCF_001720505.1
GCF_001704095.1
GCF_001703495.1
GCF_001697265.1
GCF_001660525.1
GCF_001604995.1
GCF_001565875.1
GCF_001541905.1
GCF_001465815.1
GCF_001037985.1
GCF_001015095.1
GCF_000973605.1
GCF_000971925.1
GCF_000953615.1
GCF_000952895.1
GCF_000827065.1
GCF_000789295.1
GCF_000789275.1
GCF_000782835.1
GCF_000737405.1
GCF_000706705.1
GCF_000699525.1
GCF_000699465.1
GCF_000523045.1
GCF_000497485.1
GCF_000349795.1
GCF_000344745.1
GCF_000338735.1
GCF_000321395.1
GCF_000293765.1
GCF_000227485.1
GCF_000209795.2
GCF_000186745.1
GCF_000009045.1
GCF_030908325.1
GCF_008180465.1
GCF_003318295.1
GCF_012225885.1
GCF_001243895.1
GCF_000812025.2
GCF_031171585.1
GCF_031170655.1
GCF_031169915.1
GCF_030718705.1
GCF_030166715.1
GCF_028356755.1
GCF_028356555.1
GCF_027627765.1
GCF_027627745.1
GCF_027627725.1
GCF_025960305.1
GCF_025947955.1
GCF_025677725.1
GCF_023921665.1
GCF_023824095.1
GCF_022816845.1
GCF_022810725.1
GCF_021651035.1
GCF_021595545.1
GCF_020809245.1
GCF_020809205.1
GCF_020809185.1
GCF_020809165.1
GCF_020809145.1
GCF_020809125.1
GCF_020809105.1
GCF_018885365.1
GCF_013343075.1
GCF_013340745.1
GCF_013267815.1
GCF_013267795.1
GCF_013267335.1
GCF_013267315.1
GCF_013267295.1
GCF_013113775.1
GCF_009224065.1
GCF_009025915.1
GCF_006151925.1
GCF_005155285.1
GCF_003991175.1
GCF_003626955.1
GCF_003546665.1
GCF_003445395.2
GCF_003054785.2
GCF_002222555.1
GCF_002192515.1
GCF_002184245.1
GCF_002173755.1
GCF_002025105.1
GCF_001721165.1
GCF_001692675.1
GCF_001685565.1
GCF_001640965.1
GCF_001618665.1
GCF_001598095.1
GCF_001595725.1
GCF_001548175.1
GCF_001455345.1
GCF_001420855.1
GCF_001183785.1
GCF_001182785.1
GCF_001017635.1
GCF_000940785.1
GCF_000835025.1
GCF_000833085.1
GCF_000832925.1
GCF_000832825.1
GCF_000832485.1
GCF_000803665.1
GCF_000747545.1
GCF_000717535.1
GCF_000688795.1
GCF_000497525.1
GCF_000341665.1
GCF_000338755.1
GCF_000306745.1
GCF_000292705.1
GCF_000292455.1
GCF_000193355.1
GCF_000161615.1
GCF_000092165.1
GCF_000015065.1
GCF_000008505.1
GCF_020177275.1
GCF_902374785.1
GCF_030167055.1
GCF_030167035.1
GCF_030166995.1
GCF_024919115.1
GCF_022170805.1
GCF_018779945.3
GCF_018741625.1
GCF_018741545.1
GCF_018741525.1
GCF_018741125.1
GCF_018739605.1
GCF_016605985.1
GCF_000496285.1
GCF_031357045.1
GCF_027626015.1
GCF_023824035.1
GCF_023159405.1
GCF_018141085.1
GCF_016027575.1
GCF_016026855.1
GCF_013331815.1
GCF_011040455.1
GCF_900104575.1
GCF_004116955.1
GCF_003667885.1
GCF_949790305.1
GCF_035658255.1
GCF_035621775.1
GCF_035621755.1
GCF_035621735.1
GCF_035322745.1
GCF_034061945.1
GCF_034060585.1
GCF_033809795.1
GCF_033808435.1
GCF_033547055.1
GCF_033547015.1
GCF_033170215.1
GCF_033170175.1
GCF_032878835.1
GCF_032291985.1
GCF_032254155.1
GCF_031883715.1
GCF_031851705.1
GCF_031344975.1
GCF_031308755.1
GCF_030979955.1
GCF_030704265.1
GCF_030544925.1
GCF_030520225.1
GCF_030518635.1
GCF_030517045.1
GCF_030517005.1
GCF_030516885.1
GCF_030506345.1
GCF_030444515.1
GCF_030406645.1
GCF_030378485.1
GCF_030374105.1
GCF_030369955.1
GCF_030369935.1
GCF_030316015.1
GCF_030291255.1
GCF_030264255.1
GCF_030252385.1
GCF_030127405.1
GCF_030123305.1
GCF_030123285.1
GCF_030053815.1
GCF_030053675.1
GCF_030028335.1
GCF_030028255.1
GCF_030028115.1
GCF_029910295.1
GCF_029866825.1
GCF_029834585.1
GCF_029691445.1
GCF_029677665.1
GCF_029637325.1
GCF_029636965.1
GCF_029636845.1
GCF_029636825.1
GCF_029636745.1
GCF_029542425.1
GCF_029537355.1
GCF_029537215.1
GCF_029398215.1
GCF_029282585.1
GCF_029215735.1
GCF_029215565.1
GCF_029025045.1
GCF_029016665.1
GCF_028891425.1
GCF_028885375.1
GCF_028609625.1
GCF_027942435.1
GCF_027942415.1
GCF_027942355.1
GCF_027857035.1
GCF_027625395.1
GCF_027594525.1
GCF_026898175.1
GCF_026254485.1
GCF_026240675.1
GCF_026210635.1
GCF_025917635.1
GCF_025914055.1
GCF_025857215.1
GCF_025837135.1
GCF_025837115.1
GCF_025758105.1
GCF_024925505.1
GCF_024919095.1
GCF_024917135.1
GCF_024800625.1
GCF_024734625.1
GCF_024734115.1
GCF_024637955.1
GCF_024610615.1
GCF_024508215.1
GCF_024499135.1
GCF_024408125.1
GCF_024218535.1
GCF_024138575.1
GCF_023921085.1
GCF_023823735.1
GCF_023823715.1
GCF_023822685.1
GCF_023614465.1
GCF_023586845.4
GCF_023586825.3
GCF_023573505.1
GCF_023573345.1
GCF_023573325.1
GCF_023573285.1
GCF_023573265.1
GCF_023573245.1
GCF_023573225.1
GCF_023573205.1
GCF_023573165.1
GCF_023546985.1
GCF_023516195.1
GCF_023516175.1
GCF_023516155.1
GCF_023373485.1
GCF_023278305.1
GCF_023093915.1
GCF_022870725.1
GCF_022869125.1
GCF_022760025.1
GCF_022700875.1
GCF_022494925.1
GCF_022488425.1
GCF_022385235.1
GCF_022385175.1
GCF_022371095.1
GCF_022370935.1
GCF_022344025.1
GCF_022313395.1
GCF_021650855.1
GCF_021559715.1
GCF_021495995.1
GCF_021397795.1
GCF_021390055.1
GCF_021228895.1
GCF_021184205.1
GCF_020995365.1
GCF_020911825.1
GCF_020162235.1
GCF_020150015.1
GCF_020149955.1
GCF_020149525.1
GCF_020084885.1
GCF_019880485.1
GCF_019754015.1
GCF_019720775.1
GCF_019603335.1
GCF_019551675.1
GCF_019464595.1
GCF_019449395.1
GCF_019334525.1
GCF_019285615.1
GCF_019222745.1
GCF_019163475.1
GCF_018866365.1
GCF_018775385.1
GCF_018771705.1
GCF_018771665.1
GCF_018732185.1
GCF_018629015.1
GCF_018415955.1
GCF_018406485.1
GCF_018398955.1
GCF_018223705.1
GCF_017948225.1
GCF_017742975.1
GCF_017347625.1
GCF_016904925.1
GCF_016888865.1
GCF_016859395.1
GCF_016834435.1
GCF_016801735.1
GCF_016766595.1
GCF_016415725.1
GCF_016406185.1
GCF_016065635.1
GCF_015732475.1
GCF_015291865.1
GCF_015277495.1
GCF_015239615.1
GCF_014961825.1
GCF_014841075.1
GCF_014764325.1
GCF_014706595.1
GCF_014622705.1
GCF_014495825.1
GCF_014358035.1
GCF_014211995.1
GCF_014180705.2
GCF_014117505.1
GCF_014048385.1
GCF_014048285.1
GCF_013875015.1
GCF_013701805.1
GCF_013694265.1
GCF_013401395.2
GCF_013367755.1
GCF_013348705.1
GCF_013285085.2
GCF_013284785.2
GCF_013201465.1
GCF_013201135.1
GCF_013122275.1
GCF_012647845.1
GCF_012275165.1
GCF_012226065.1
GCF_011784665.1
GCF_011769925.1
GCF_011100445.1
GCF_011032725.1
GCF_009931675.1
GCF_009914175.1
GCF_009914135.1
GCF_009913495.1
GCF_009913475.1
GCF_009913375.1
GCF_009913355.1
GCF_009913335.1
GCF_009913315.1
GCF_009913295.1
GCF_009856975.1
GCF_009834085.1
GCF_009789615.1
GCF_009738165.1
GCF_009664145.1
GCF_009663035.1
GCF_009362235.1
GCF_008802875.1
GCF_008727675.1
GCF_008367895.1
GCF_008244925.1
GCF_006974185.1
GCF_006965525.1
GCF_006489275.1
GCF_006489255.1
GCF_006489235.1
GCF_004799565.1
GCF_004337655.1
GCF_004329055.1
GCF_004119855.1
GCF_004119735.1
GCF_004119575.1
GCF_004101805.1
GCF_003860445.1
GCF_003855275.1
GCF_003854915.1
GCF_003721475.1
GCF_003667745.1
GCF_003612755.1
GCF_003573875.1
GCF_003555525.1
GCF_003546955.1
GCF_003432425.1
GCF_003431885.1
GCF_003390415.1
GCF_003285085.1
GCF_003265265.1
GCF_003150855.1
GCF_003076535.1
GCF_003073455.1
GCF_003073255.1
GCF_003071465.1
GCF_003047045.1
GCF_003047025.1
GCF_003047005.1
GCF_003045165.1
GCF_002968415.1
GCF_002944585.1
GCF_002893845.1
GCF_002850475.1
GCF_002845365.1
GCF_002844125.1
GCF_002796465.1
GCF_002764075.1
GCF_002761535.1
GCF_002741705.1
GCF_002688525.1
GCF_002556565.1
GCF_002327165.1
GCF_002310315.1
GCF_002243325.2
GCF_002238395.1
GCF_002237515.1
GCF_002216755.1
GCF_002205715.1
GCF_002192235.1
GCF_002117165.1
GCF_002105595.1
GCF_002072695.1
GCF_002057535.1
GCF_002005345.1
GCF_001857985.1
GCF_001854345.1
GCF_001752685.2
GCF_001723585.1
GCF_001687745.1
GCF_001685645.1
GCF_001593395.2
GCF_001536925.1
GCF_001023595.1
GCF_000988345.1
GCF_000987825.1
GCF_000973585.1
GCF_000973485.1
GCF_000833005.1
GCF_000815275.2
GCF_000769555.1
GCF_000685725.1
GCF_000583065.1
GCF_000508125.2
GCF_000493375.1
GCF_000455585.1
GCF_000455565.1
GCF_000341875.1
GCF_000319475.1
GCF_000284395.1
GCF_000283695.1
GCF_000262385.1
GCF_000015785.2
GCF_001889165.1
GCF_030123185.1
GCF_022810705.1
GCF_018741585.1
GCF_018741405.1
GCF_018741285.1
GCF_008807735.1
GCF_001685015.1
GCF_001857925.1
GCF_002797355.1
GCF_003966255.1
GCF_031195075.1

## Sheet: Table S2
Table S2. m-tufGP primers specificity test.
	n° of tuf gene on tuf_DB	n° matching with mismatch (0f-0r)	n° matching with mismatch (1f-0r)	n° matching with mismatch (0f-1r)	n° matching with mismatch (1f-1r)	n° matching with mismatch (2f-0r)	n° matching with mismatch (0f-2r)	n° matching with mismatch (2f-1r)	n° matching with mismatch (1f-2r)	n° matching with mismatch (2f-2r)	n° matching with mismatch (0f-3r)	n° matching with mismatch (3f-0r)	n° matching with mismatch (3f-1r)	n° matching with mismatch (3f-2r)	n° matching with mismatch (3f-3r)	n° matching with mismatch (1f-3r)	n° matching with mismatch (2f-3r)
Bacteria	45963	1289	176	215	140	20	364	72	922	144	3180	5	11	21	4310	1397	1044
Bacillus genus	1435	1189	125	41	31	2	16	2	5	2	7	0	0	0	0	1	2
Bacillaceae family	2232	1214	158	120	87	9	101	7	124	10	65	4	4	0	2	49	10
non Bacillus genus	44528	100	51	174	109	18	348	70	917	142	3173	5	11	21	4310	1396	1042
non Bacillaceae family	43731	75	18	95	53	11	263	65	798	134	3115	1	7	21	4308	1348	1034
Mismatch Threshold	TP_Bacillus	FP_nonBacillus	Total_Bacillus	Total_nonBacillus	FN_Bacillus	TN_nonBacillus
0 mismatches per primer	1189	100	1435	44528	246	44428
≤1 mismatch per primer	1386	434	1435	44528	49	44094
≤2 mismatches per primer	1413	1929	1435	44528	22	42599
≤3 mismatches per primer	1423	11887	1435	44528	12	32641
Mismatch Threshold	Sensitivity	Specificity	Precision	Overall Accuracy
0 mismatches per primer	0.828571	0.997754	0.92242	0.992472
≤1 mismatch per primer	0.965854	0.990253	0.761538	0.989492
≤2 mismatches per primer	0.984669	0.956679	0.422801	0.957553
≤3 mismatches per primer	0.991638	0.733044	0.106912	0.741118
Index	Explanation
Sensitivity (proportion of Bacillus found)	Fraction of Bacillus sequences that are correctly amplified. Formula: Sensitivity = TP_Bacillus / (TP_Bacillus + FN_Bacillus)
Specificity (proportion of non-Bacillus excluded)	Fraction of non-Bacillus sequences that are not amplified (correctly excluded). Formula: Specificity = TN_nonBacillus / (TN_nonBacillus + FP_nonBacillus)
Precision (Positive Predictive Value – PPV: proportion of matches that are Bacillus)	Among all amplified sequences, the fraction that truly belongs to Bacillus. Formula: Precision = TP_Bacillus / (TP_Bacillus + FP_nonBacillus)
Overall Accuracy	Fraction of all correctly classified sequences out of the total dataset. Formula: Accuracy = (TP_Bacillus + TN_nonBacillus) / (Total_Bacillus + Total_nonBacillus)
Abbreviation	Meaning	Explanation
TP_Bacillus	True Positives (Bacillus)	Number of sequences belonging to the Bacillus genus that were correctly amplified (recognized as Bacillus).
FP_nonBacillus	False Positives (non-Bacillus)	Number of sequences not belonging to the Bacillus genus that were incorrectly amplified — that is, recognized as Bacillus even though they are not.
Total_Bacillus	Total Bacillus	Total number of sequences belonging to the Bacillus genus in the dataset.
Total_nonBacillus	Total non-Bacillus	Total number of sequences not belonging to the Bacillus genus in the dataset.
FN_Bacillus	False Negatives (Bacillus)	Number of Bacillus sequences that were not amplified and therefore not correctly recognized.
TN_nonBacillus	True Negatives (non-Bacillus)	Number of non-Bacillus sequences that were not amplified and therefore correctly excluded.

## Sheet: Table S3
Table S3. Metadata of complete and reference genomes used to extract the tuf gene and build the custom BacTufDB database.
NCBI RefSeq assembly number	bioproject	biosample	refseq_category	relation_to_type_material	taxid	organism_name	infraspecific_name	isolate	version_status	assembly_level	release_type	genome_rep	seq_rel_date	asm_name	gbrs_paired_asm	ftp_path
GCF_000022305.1	PRJNA224116	SAMN00001444	representative genome	assembly from type material	721785	[Acidovorax] ebreus TPSY	strain=TPSY	na	latest	Complete Genome	Major	Full	2012-08-08	ASM2230v1	GCA_000022305.1	https://ftp.ncbi.nlm.nih.gov/genomes/all/GCF/000/022/305/GCF_000022305.1_ASM2230v1
GCF_000008505.1	PRJNA224116	SAMN02598265	na	na	1428	[Bacillus thuringiensis] serovar konkukian str. 97-27	strain=97-27	na	latest	Complete Genome	Major	Full	2011-03-07	ASM850v1	GCA_000008505.1	https://ftp.ncbi.nlm.nih.gov/genomes/all/GCF/000/008/505/GCF_000008505.1_ASM850v1
GCF_003595605.1	PRJNA224116	SAMN08104862	na	na	1394	[Bacillus] caldolyticus	strain=NEB414	na	latest	Complete Genome	Major	Full	2048-05-03	ASM359560v1	GCA_003595605.1	https://ftp.ncbi.nlm.nih.gov/genomes/all/GCF/003/595/605/GCF_003595605.1_ASM359560v1
GCF_900094975.1	PRJNA224116	SAMN04487807	representative genome	assembly from type material	1402860	[Bacillus] enclensis	strain=SGD-1123	na	latest	Scaffold	Major	Full	2127-08-11	IMG-taxon 2617270721 annotated assembly	GCA_900094975.1	https://ftp.ncbi.nlm.nih.gov/genomes/all/GCF/900/094/975/GCF_900094975.1_IMG-taxon_2617270721_annotated_assembly
GCF_000093085.1	PRJNA224116	SAMN00000036	representative genome	assembly from type material	85683	[Bacillus] selenitireducens MLS10	strain=MLS10	na	latest	Complete Genome	Major	Full	2013-05-21	ASM9308v1	GCA_000093085.1	https://ftp.ncbi.nlm.nih.gov/genomes/all/GCF/000/093/085/GCF_000093085.1_ASM9308v1
GCF_000987865.1	PRJNA224116	SAMN03494310	na	na	92706	[Brevibacterium] flavum	strain=ATCC 15168	na	latest	Complete Genome	Major	Full	2024-09-05	ASM98786v1	GCA_000987865.1	https://ftp.ncbi.nlm.nih.gov/genomes/all/GCF/000/987/865/GCF_000987865.1_ASM98786v1
GCF_001683055.1	PRJNA224116	SAMN05366914	na	na	92706	[Brevibacterium] flavum ZL-1	strain=ZL-1	na	latest	Complete Genome	Major	Full	2030-04-11	ASM168305v1	GCA_001683055.1	https://ftp.ncbi.nlm.nih.gov/genomes/all/GCF/001/683/055/GCF_001683055.1_ASM168305v1
GCF_000687555.1	PRJNA224116	SAMN02743875	representative genome	assembly from type material	36832	[Clostridium] aerotolerans DSM 5434	strain=DSM 5434	na	latest	Contig	Major	Full	2021-02-02	ASM68755v1	GCA_000687555.1	https://ftp.ncbi.nlm.nih.gov/genomes/all/GCF/000/687/555/GCF_000687555.1_ASM68755v1
GCF_900112885.1	PRJNA224116	SAMN02910262	representative genome	assembly from type material	1526	[Clostridium] aminophilum	strain=F	na	latest	Scaffold	Major	Full	2128-12-31	IMG-taxon 2593339256 annotated assembly	GCA_900112885.1	https://ftp.ncbi.nlm.nih.gov/genomes/all/GCF/900/112/885/GCF_900112885.1_IMG-taxon_2593339256_annotated_assembly
GCF_025566905.1	PRJNA224116	SAMN30962683	representative genome	assembly from type material	2981784	[Clostridium] ammoniilyticum	strain=H4_15	na	latest	Scaffold	Major	Full	2107-10-09	ASM2556690v1	GCA_025566905.1	https://ftp.ncbi.nlm.nih.gov/genomes/all/GCF/025/566/905/GCF_025566905.1_ASM2556690v1
GCF_025149125.1	PRJNA224116	SAMN20222674	representative genome	assembly from type material	333367	[Clostridium] asparagiforme DSM 15981	strain=DSM 15981	na	latest	Complete Genome	Major	Full	2106-06-28	ASM2514912v1	GCA_025149125.1	https://ftp.ncbi.nlm.nih.gov/genomes/all/GCF/025/149/125/GCF_025149125.1_ASM2514912v1
GCF_002797975.1	PRJNA224116	SAMN02745763	representative genome	assembly from type material	29354	[Clostridium] celerecrescens 18A	strain=18A	na	latest	Contig	Major	Full	2040-01-23	ASM279797v1	GCA_002797975.1	https://ftp.ncbi.nlm.nih.gov/genomes/all/GCF/002/797/975/GCF_002797975.1_ASM279797v1
GCF_000371485.1	PRJNA224116	SAMN02596765	representative genome	na	1531	[Clostridium] clostridioforme 90B1	strain=90B1	na	latest	Scaffold	Major	Full	2017-09-01	Clos_clos_90B1_V1	GCA_000371485.1	https://ftp.ncbi.nlm.nih.gov/genomes/all/GCF/000/371/485/GCF_000371485.1_Clos_clos_90B1_V1
GCF_940677205.1	PRJNA224116	SAMEA14305874	representative genome	assembly from type material	36835	[Clostridium] colinum	strain=DSM 6011	na	latest	Complete Genome	Major	Full	2135-10-29	DSM6011	GCA_940677205.1	https://ftp.ncbi.nlm.nih.gov/genomes/all/GCF/940/677/205/GCF_940677205.1_DSM6011
GCF_000499525.1	PRJNA224116	SAMEA3138818	representative genome	assembly from type material	1301100	[Clostridium] dakarense	strain=1	na	latest	Scaffold	Major	Full	2019-11-06	Clostridium_dakarense_01	GCA_000499525.1	https://ftp.ncbi.nlm.nih.gov/genomes/all/GCF/000/499/525/GCF_000499525.1_Clostridium_dakarense_01
GCF_900111235.1	PRJNA224116	SAMN05421659	representative genome	assembly from type material	99656	[Clostridium] fimetarium	strain=DSM 9179	na	latest	Contig	Major	Full	2128-10-24	IMG-taxon 2675903166 annotated assembly	GCA_900111235.1	https://ftp.ncbi.nlm.nih.gov/genomes/all/GCF/900/111/235/GCF_900111235.1_IMG-taxon_2675903166_annotated_assembly
GCF_022845755.1	PRJNA224116	SAMD00389864	representative genome	na	89153	[Clostridium] hylemonae	strain=CE91-St63	na	latest	Complete Genome	Major	Full	2098-10-31	ASM2284575v1	GCA_022845755.1	https://ftp.ncbi.nlm.nih.gov/genomes/all/GCF/022/845/755/GCF_022845755.1_ASM2284575v1
GCF_008281175.1	PRJNA224116	SAMN10967693	na	assembly from type material	89153	[Clostridium] hylemonae DSM 15053	strain=DSM 15053	na	latest	Complete Genome	Major	Full	2060-05-17	ASM828117v1	GCA_008281175.1	https://ftp.ncbi.nlm.nih.gov/genomes/all/GCF/008/281/175/GCF_008281175.1_ASM828117v1
GCF_000526995.1	PRJNA224116	SAMN02597187	representative genome	assembly from type material	69825	[Clostridium] indolis DSM 755	strain=DSM 755	na	latest	Contig	Major	Full	2020-04-24	ASM52699v1	GCA_000526995.1	https://ftp.ncbi.nlm.nih.gov/genomes/all/GCF/000/526/995/GCF_000526995.1_ASM52699v1
GCF_012271835.1	PRJNA224116	SAMN14089789	na	na	1522	[Clostridium] innocuum	strain=LC-LUMC-CI-001	na	latest	Complete Genome	Major	Full	2068-03-13	ASM1227183v1	GCA_012271835.1	https://ftp.ncbi.nlm.nih.gov/genomes/all/GCF/012/271/835/GCF_012271835.1_ASM1227183v1
GCF_012317185.1	PRJNA224116	SAMN14089795	representative genome	assembly from type material	1522	[Clostridium] innocuum	strain=ATCC 14501	na	latest	Complete Genome	Major	Full	2068-04-18	ASM1231718v1	GCA_012317185.1	https://ftp.ncbi.nlm.nih.gov/genomes/all/GCF/012/317/185/GCF_012317185.1_ASM1231718v1
GCF_022845735.1	PRJNA224116	SAMD00389861	na	na	1522	[Clostridium] innocuum	strain=CE91-St51	na	latest	Complete Genome	Major	Full	2098-10-30	ASM2284573v1	GCA_022845735.1	https://ftp.ncbi.nlm.nih.gov/genomes/all/GCF/022/845/735/GCF_022845735.1_ASM2284573v1
GCF_023008265.1	PRJNA224116	SAMN20819815	na	na	1522	[Clostridium] innocuum	strain=VE303-07	na	latest	Complete Genome	Major	Full	2099-07-27	ASM2300826v1	GCA_023008265.1	https://ftp.ncbi.nlm.nih.gov/genomes/all/GCF/023/008/265/GCF_023008265.1_ASM2300826v1
GCF_000421505.1	PRJNA224116	SAMN02440585	representative genome	assembly from type material	81424	[Clostridium] methoxybenzovorans SR3	strain=SR3	na	latest	Contig	Major	Full	2018-07-13	ASM42150v1	GCA_000421505.1	https://ftp.ncbi.nlm.nih.gov/genomes/all/GCF/000/421/505/GCF_000421505.1_ASM42150v1
GCF_900111595.1	PRJNA224116	SAMN04487772	representative genome	assembly from type material	29364	[Clostridium] polysaccharolyticum	strain=DSM 1801	na	latest	Scaffold	Major	Full	2128-11-10	IMG-taxon 2606217760 annotated assembly	GCA_900111595.1	https://ftp.ncbi.nlm.nih.gov/genomes/all/GCF/900/111/595/GCF_900111595.1_IMG-taxon_2606217760_annotated_assembly
GCF_000144625.1	PRJNA224116	SAMN00017134	representative genome	assembly from type material	84030	[Clostridium] saccharolyticum WM1	strain=WM1	na	latest	Complete Genome	Major	Full	2013-06-10	ASM14462v1	GCA_000144625.1	https://ftp.ncbi.nlm.nih.gov/genomes/all/GCF/000/144/625/GCF_000144625.1_ASM14462v1
GCF_009684695.1	PRJNA224116	SAMN13152203	na	na	29347	[Clostridium] scindens	strain=BL389WT3D	na	latest	Complete Genome	Major	Full	2063-02-26	ASM968469v1	GCA_009684695.1	https://ftp.ncbi.nlm.nih.gov/genomes/all/GCF/009/684/695/GCF_009684695.1_ASM968469v1
GCF_016889005.1	PRJNA224116	SAMN16357369	na	na	29347	[Clostridium] scindens	strain=FDAARGOS_1227	na	latest	Complete Genome	Major	Full	2081-10-27	ASM1688900v1	GCA_016889005.1	https://ftp.ncbi.nlm.nih.gov/genomes/all/GCF/016/889/005/GCF_016889005.1_ASM1688900v1
GCF_019597925.1	PRJNA224116	SAMN20488193	na	na	29347	[Clostridium] scindens	strain=Q4	na	latest	Complete Genome	Major	Full	2089-01-17	ASM1959792v1	GCA_019597925.1	https://ftp.ncbi.nlm.nih.gov/genomes/all/GCF/019/597/925/GCF_019597925.1_ASM1959792v1
GCF_020892115.1	PRJNA224116	SAMD00239677	representative genome	na	29347	[Clostridium] scindens	strain=G10	na	latest	Complete Genome	Major	Full	2092-12-23	ASM2089211v1	GCA_020892115.1	https://ftp.ncbi.nlm.nih.gov/genomes/all/GCF/020/892/115/GCF_020892115.1_ASM2089211v1
GCF_022845815.1	PRJNA224116	SAMD00389867	na	na	29347	[Clostridium] scindens	strain=CE91-St59	na	latest	Complete Genome	Major	Full	2098-11-03	ASM2284581v1	GCA_022845815.1	https://ftp.ncbi.nlm.nih.gov/genomes/all/GCF/022/845/815/GCF_022845815.1_ASM2284581v1
GCF_022845835.1	PRJNA224116	SAMD00389868	na	na	29347	[Clostridium] scindens	strain=CE91-St60	na	latest	Complete Genome	Major	Full	2098-11-04	ASM2284583v1	GCA_022845835.1	https://ftp.ncbi.nlm.nih.gov/genomes/all/GCF/022/845/835/GCF_022845835.1_ASM2284583v1
GCF_027941655.1	PRJNA224116	SAMN31775693	na	na	29347	[Clostridium] scindens	strain=VPI12708	na	latest	Complete Genome	Major	Full	2111-12-20	ASM2794165v1	GCA_027941655.1	https://ftp.ncbi.nlm.nih.gov/genomes/all/GCF/027/941/655/GCF_027941655.1_ASM2794165v1
GCF_033539415.1	PRJNA224116	SAMN37482748	na	na	29347	[Clostridium] scindens	strain=JCM10420 (M-18)	na	latest	Complete Genome	Major	Full	2124-12-02	ASM3353941v1	GCA_033539415.1	https://ftp.ncbi.nlm.nih.gov/genomes/all/GCF/033/539/415/GCF_033539415.1_ASM3353941v1
GCF_033539435.1	PRJNA224116	SAMN37482747	na	na	29347	[Clostridium] scindens	strain=JCM10419 (Y1113)	na	latest	Complete Genome	Major	Full	2124-12-03	ASM3353943v1	GCA_033539435.1	https://ftp.ncbi.nlm.nih.gov/genomes/all/GCF/033/539/435/GCF_033539435.1_ASM3353943v1
GCF_033539455.1	PRJNA224116	SAMN37482752	na	na	29347	[Clostridium] scindens	strain=MO32	na	latest	Complete Genome	Major	Full	2124-12-04	ASM3353945v1	GCA_033539455.1	https://ftp.ncbi.nlm.nih.gov/genomes/all/GCF/033/539/455/GCF_033539455.1_ASM3353945v1
GCF_033539475.1	PRJNA224116	SAMN37482754	na	na	29347	[Clostridium] scindens	strain=S076	na	latest	Complete Genome	Major	Full	2124-12-05	ASM3353947v1	GCA_033539475.1	https://ftp.ncbi.nlm.nih.gov/genomes/all/GCF/033/539/475/GCF_033539475.1_ASM3353947v1
GCF_033539495.1	PRJNA224116	SAMN37482751	na	na	29347	[Clostridium] scindens	strain=I10	na	latest	Complete Genome	Major	Full	2124-12-06	ASM3353949v1	GCA_033539495.1	https://ftp.ncbi.nlm.nih.gov/genomes/all/GCF/033/539/495/GCF_033539495.1_ASM3353949v1
GCF_033539515.1	PRJNA224116	SAMN37482750	na	na	29347	[Clostridium] scindens	strain=JCM10423 (36-S)	na	latest	Complete Genome	Major	Full	2124-12-07	ASM3353951v1	GCA_033539515.1	https://ftp.ncbi.nlm.nih.gov/genomes/all/GCF/033/539/515/GCF_033539515.1_ASM3353951v1
GCF_033539535.1	PRJNA224116	SAMN37482753	na	na	29347	[Clostridium] scindens	strain=NTI82	na	latest	Complete Genome	Major	Full	2124-12-08	ASM3353953v1	GCA_033539535.1	https://ftp.ncbi.nlm.nih.gov/genomes/all/GCF/033/539/535/GCF_033539535.1_ASM3353953v1
GCF_004295125.1	PRJNA224116	SAMN10519000	na	assembly from type material	29347	[Clostridium] scindens ATCC 35704	strain=ATCC 35704	na	latest	Complete Genome	Major	Full	2053-03-31	ASM429512v1	GCA_004295125.1	https://ftp.ncbi.nlm.nih.gov/genomes/all/GCF/004/295/125/GCF_004295125.1_ASM429512v1
GCF_008632235.1	PRJNA224116	SAMN12736038	representative genome	na	1512	[Clostridium] symbiosum	strain=LT0011	na	latest	Scaffold	Major	Full	2060-10-17	ASM863223v1	GCA_008632235.1	https://ftp.ncbi.nlm.nih.gov/genomes/all/GCF/008/632/235/GCF_008632235.1_ASM863223v1
GCF_000511955.1	PRJNA224116	SAMN02597372	representative genome	assembly from type material	45497	[Clostridium] ultunense DSM 10521	strain=DSM 10521	na	latest	Scaffold	Major	Full	2019-12-27	clostridium ultunense	GCA_000511955.1	https://ftp.ncbi.nlm.nih.gov/genomes/all/GCF/000/511/955/GCF_000511955.1_clostridium_ultunense
GCF_001461805.1	PRJNA224116	SAMN04074888	representative genome	na	1334193	[Enterobacter] lignolyticus	strain=G5	na	latest	Complete Genome	Major	Full	2027-03-13	ASM146180v1	GCA_001461805.1	https://ftp.ncbi.nlm.nih.gov/genomes/all/GCF/001/461/805/GCF_001461805.1_ASM146180v1
GCF_000164865.1	PRJNA224116	SAMN00116754	na	assembly from type material	1334193	[Enterobacter] lignolyticus SCF1	strain=SCF1	na	latest	Complete Genome	Major	Full	2013-10-17	ASM16486v1	GCA_000164865.1	https://ftp.ncbi.nlm.nih.gov/genomes/all/GCF/000/164/865/GCF_000164865.1_ASM16486v1
GCF_900604315.1	PRJNA224116	SAMEA4979743	representative genome	assembly from type material	2161819	[Erwinia] mediterraneensis	strain=Marseille-P5165	na	latest	Scaffold	Major	Full	2132-08-25	PRJEB25870	GCA_900604315.1	https://ftp.ncbi.nlm.nih.gov/genomes/all/GCF/900/604/315/GCF_900604315.1_PRJEB25870
GCF_000621585.1	PRJNA224116	SAMN02744000	representative genome	na	29322	[Eubacterium] cellulosolvens LD2006	strain=LD2006	na	latest	Scaffold	Major	Full	2020-10-14	ASM62158v1	GCA_000621585.1	https://ftp.ncbi.nlm.nih.gov/genomes/all/GCF/000/621/585/GCF_000621585.1_ASM62158v1
GCF_000146185.1	PRJNA224116	SAMN02603083	representative genome	assembly from type material	39485	[Eubacterium] eligens ATCC 27750	strain=ATCC 27750	na	latest	Complete Genome	Major	Full	2013-06-30	ASM14618v1	GCA_000146185.1	https://ftp.ncbi.nlm.nih.gov/genomes/all/GCF/000/146/185/GCF_000146185.1_ASM14618v1
GCF_001647655.1	PRJNA224116	SAMN04632439	na	na	730	[Haemophilus] ducreyi	strain=VAN1	na	latest	Complete Genome	Major	Full	2029-09-09	ASM164765v1	GCA_001647655.1	https://ftp.ncbi.nlm.nih.gov/genomes/all/GCF/001/647/655/GCF_001647655.1_ASM164765v1
GCF_001647695.1	PRJNA224116	SAMN04632440	representative genome	na	730	[Haemophilus] ducreyi	strain=VAN2	na	latest	Complete Genome	Major	Full	2029-09-10	ASM164769v1	GCA_001647695.1	https://ftp.ncbi.nlm.nih.gov/genomes/all/GCF/001/647/695/GCF_001647695.1_ASM164769v1
GCF_001647735.1	PRJNA224116	SAMN04632441	na	na	730	[Haemophilus] ducreyi	strain=VAN3	na	latest	Complete Genome	Major	Full	2029-09-12	ASM164773v1	GCA_001647735.1	https://ftp.ncbi.nlm.nih.gov/genomes/all/GCF/001/647/735/GCF_001647735.1_ASM164773v1
GCF_001647765.1	PRJNA224116	SAMN04632442	na	na	730	[Haemophilus] ducreyi	strain=VAN4	na	latest	Complete Genome	Major	Full	2029-09-14	ASM164776v1	GCA_001647765.1	https://ftp.ncbi.nlm.nih.gov/genomes/all/GCF/001/647/765/GCF_001647765.1_ASM164776v1
GCF_001647795.1	PRJNA224116	SAMN04632443	na	na	730	[Haemophilus] ducreyi	strain=VAN5	na	latest	Complete Genome	Major	Full	2029-09-15	ASM164779v1	GCA_001647795.1	https://ftp.ncbi.nlm.nih.gov/genomes/all/GCF/001/647/795/GCF_001647795.1_ASM164779v1
GCF_001647815.1	PRJNA224116	SAMN04632444	na	na	730	[Haemophilus] ducreyi	strain=GHA1	na	latest	Complete Genome	Major	Full	2029-09-16	ASM164781v1	GCA_001647815.1	https://ftp.ncbi.nlm.nih.gov/genomes/all/GCF/001/647/815/GCF_001647815.1_ASM164781v1
GCF_001647835.1	PRJNA224116	SAMN04632445	na	na	730	[Haemophilus] ducreyi	strain=GHA2	na	latest	Complete Genome	Major	Full	2029-09-17	ASM164783v1	GCA_001647835.1	https://ftp.ncbi.nlm.nih.gov/genomes/all/GCF/001/647/835/GCF_001647835.1_ASM164783v1
GCF_001647855.1	PRJNA224116	SAMN04632446	na	na	730	[Haemophilus] ducreyi	strain=GHA3	na	latest	Complete Genome	Major	Full	2029-09-18	ASM164785v1	GCA_001647855.1	https://ftp.ncbi.nlm.nih.gov/genomes/all/GCF/001/647/855/GCF_001647855.1_ASM164785v1
GCF_001647875.1	PRJNA224116	SAMN04632447	na	na	730	[Haemophilus] ducreyi	strain=GHA5	na	latest	Complete Genome	Major	Full	2029-09-19	ASM164787v1	GCA_001647875.1	https://ftp.ncbi.nlm.nih.gov/genomes/all/GCF/001/647/875/GCF_001647875.1_ASM164787v1
GCF_001647895.1	PRJNA224116	SAMN04632448	na	na	730	[Haemophilus] ducreyi	strain=GHA8	na	latest	Complete Genome	Major	Full	2029-09-20	ASM164789v1	GCA_001647895.1	https://ftp.ncbi.nlm.nih.gov/genomes/all/GCF/001/647/895/GCF_001647895.1_ASM164789v1
GCF_001647915.1	PRJNA224116	SAMN04632449	na	na	730	[Haemophilus] ducreyi	strain=GHA9	na	latest	Complete Genome	Major	Full	2029-09-21	ASM164791v1	GCA_001647915.1	https://ftp.ncbi.nlm.nih.gov/genomes/all/GCF/001/647/915/GCF_001647915.1_ASM164791v1
GCF_002208665.2	PRJNA224116	SAMN06173310	na	na	730	[Haemophilus] ducreyi	strain=FDAARGOS_297	na	latest	Complete Genome	Major	Full	2036-09-30	ASM220866v2	GCA_002208665.2	https://ftp.ncbi.nlm.nih.gov/genomes/all/GCF/002/208/665/GCF_002208665.2_ASM220866v2
GCF_900637315.1	PRJNA224116	SAMEA4412686	na	na	730	[Haemophilus] ducreyi	strain=NCTC11483	na	latest	Complete Genome	Major	Full	2133-04-12	50618_G02	GCA_900637315.1	https://ftp.ncbi.nlm.nih.gov/genomes/all/GCF/900/637/315/GCF_900637315.1_50618_G02
GCF_000007945.1	PRJNA224116	SAMN02604087	na	na	730	[Haemophilus] ducreyi 35000HP	strain=35000HP	na	latest	Complete Genome	Major	Full	2011-02-11	ASM794v1	GCA_000007945.1	https://ftp.ncbi.nlm.nih.gov/genomes/all/GCF/000/007/945/GCF_000007945.1_ASM794v1
GCF_000717245.1	PRJNA224116	SAMN02645317	representative genome	assembly from type material	1464011	[Kitasatospora] papulosa	strain=NRRL B-16504	na	latest	Contig	Major	Full	2021-06-24	ASM71724v1	GCA_000717245.1	https://ftp.ncbi.nlm.nih.gov/genomes/all/GCF/000/717/245/GCF_000717245.1_ASM71724v1
GCF_035940175.1	PRJNA224116	SAMN24016529	na	na	1464011	[Kitasatospora] papulosa	strain=NBC_01344	na	latest	Complete Genome	Major	Full	2127-01-16	ASM3594017v1	GCA_035940175.1	https://ftp.ncbi.nlm.nih.gov/genomes/all/GCF/035/940/175/GCF_035940175.1_ASM3594017v1
GCF_035980495.1	PRJNA224116	SAMN24016496	na	na	1464011	[Kitasatospora] papulosa	strain=NBC_01295	na	latest	Complete Genome	Major	Full	2127-02-07	ASM3598049v1	GCA_035980495.1	https://ftp.ncbi.nlm.nih.gov/genomes/all/GCF/035/980/495/GCF_035980495.1_ASM3598049v1
GCF_900240275.1	PRJNA224116	SAMEA104414376	representative genome	assembly from type material	1970790	[Lactobacillus] timonensis	strain=Marseille-P3825	na	latest	Scaffold	Major	Full	2131-04-30	PRJEB20106	GCA_900240275.1	https://ftp.ncbi.nlm.nih.gov/genomes/all/GCF/900/240/275/GCF_900240275.1_PRJEB20106
GCF_000007745.1	PRJNA224116	SAMN02603473	representative genome	assembly from type material	157673	[Mannheimia] succiniciproducens MBEL55E	strain=MBEL55E	na	latest	Complete Genome	Major	Full	2011-02-01	ASM774v1	GCA_000007745.1	https://ftp.ncbi.nlm.nih.gov/genomes/all/GCF/000/007/745/GCF_000007745.1_ASM774v1
GCF_017313105.1	PRJNA224116	SAMN18042773	representative genome	assembly from type material	2816035	[Muricauda] lutisoli	strain=CAU 1631	na	latest	Scaffold	Major	Full	2083-06-02	ASM1731310v1	GCA_017313105.1	https://ftp.ncbi.nlm.nih.gov/genomes/all/GCF/017/313/105/GCF_017313105.1_ASM1731310v1
GCF_019880545.1	PRJNA224116	SAMN21031865	representative genome	assembly from type material	2873264	[Muricauda] meishanensis	strain=NBU2970	na	latest	Contig	Major	Full	2089-12-20	ASM1988054v1	GCA_019880545.1	https://ftp.ncbi.nlm.nih.gov/genomes/all/GCF/019/880/545/GCF_019880545.1_ASM1988054v1
GCF_029194005.1	PRJNA224116	SAMN33523955	representative genome	assembly from type material	3031324	[Muricauda] okinawensis	strain=81s02	na	latest	Contig	Major	Full	2114-07-06	ASM2919400v1	GCA_029194005.1	https://ftp.ncbi.nlm.nih.gov/genomes/all/GCF/029/194/005/GCF_029194005.1_ASM2919400v1
GCF_029193885.1	PRJNA224116	SAMN33525368	representative genome	assembly from type material	3031325	[Muricauda] yonaguniensis	strain=334s03	na	latest	Contig	Major	Full	2114-07-05	ASM2919388v1	GCA_029193885.1	https://ftp.ncbi.nlm.nih.gov/genomes/all/GCF/029/193/885/GCF_029193885.1_ASM2919388v1
GCF_004355245.1	PRJNA224116	SAMN10532726	na	assembly from type material	1774	[Mycobacterium] chelonae subsp. chelonae	strain=DSM 43804	na	latest	Complete Genome	Major	Full	2054-01-20	ASM435524v1	GCA_004355245.1	https://ftp.ncbi.nlm.nih.gov/genomes/all/GCF/004/355/245/GCF_004355245.1_ASM435524v1
GCF_003390495.1	PRJNA224116	SAMN09770287	na	assembly from type material	1774	[Mycobacterium] chelonae subsp. gwanakae	strain=MOTT36W	na	latest	Complete Genome	Major	Full	2047-01-20	ASM339049v1	GCA_003390495.1	https://ftp.ncbi.nlm.nih.gov/genomes/all/GCF/003/390/495/GCF_003390495.1_ASM339049v1
GCF_019050325.1	PRJNA224116	SAMN12436392	representative genome	assembly from type material	2600579	[Mycobacterium] fortunisiensis	strain=TNTM28	na	latest	Scaffold	Major	Full	2087-08-13	ASM1905032v1	GCA_019050325.1	https://ftp.ncbi.nlm.nih.gov/genomes/all/GCF/019/050/325/GCF_019050325.1_ASM1905032v1
GCF_025821665.1	PRJNA224116	SAMN15568997	representative genome	assembly from type material	190147	[Mycobacterium] manitobense	strain=DSM 44615	na	latest	Scaffold	Major	Full	2108-05-24	ASM2582166v1	GCA_025821665.1	https://ftp.ncbi.nlm.nih.gov/genomes/all/GCF/025/821/665/GCF_025821665.1_ASM2582166v1
GCF_002356335.1	PRJNA224116	SAMD00081530	representative genome	assembly from type material	1520670	[Mycobacterium] stephanolepidis	strain=NJB0901	na	latest	Complete Genome	Major	Full	2038-07-03	ASM235633v1	GCA_002356335.1	https://ftp.ncbi.nlm.nih.gov/genomes/all/GCF/002/356/335/GCF_002356335.1_ASM235633v1
GCF_003285045.1	PRJNA224116	SAMN09469947	representative genome	assembly from type material	92400	[Mycoplasma] anseris	strain=ATCC 49234	na	latest	Complete Genome	Major	Full	2045-08-29	ASM328504v1	GCA_003285045.1	https://ftp.ncbi.nlm.nih.gov/genomes/all/GCF/003/285/045/GCF_003285045.1_ASM328504v1
GCF_006385795.1	PRJNA224116	SAMN12082456	representative genome	assembly from type material	92403	[Mycoplasma] falconis	strain=ATCC 51372	na	latest	Contig	Major	Full	2057-07-05	ASM638579v1	GCA_006385795.1	https://ftp.ncbi.nlm.nih.gov/genomes/all/GCF/006/385/795/GCF_006385795.1_ASM638579v1
GCF_016924775.1	PRJNA224116	SAMN17927918	representative genome	assembly from type material	92404	[Mycoplasma] gypis	strain=B1T1	na	latest	Contig	Major	Full	2082-07-18	ASM1692477v1	GCA_016924775.1	https://ftp.ncbi.nlm.nih.gov/genomes/all/GCF/016/924/775/GCF_016924775.1_ASM1692477v1
GCF_003332325.1	PRJNA224116	SAMN08864381	representative genome	assembly from type material	142651	[Mycoplasma] phocae	strain=105	na	latest	Complete Genome	Major	Full	2046-03-09	ASM333232v1	GCA_003332325.1	https://ftp.ncbi.nlm.nih.gov/genomes/all/GCF/003/332/325/GCF_003332325.1_ASM333232v1
GCF_002278035.1	PRJNA224116	SAMN07259827	representative genome	assembly from type material	271865	[Ochrobactrum] quorumnocens	strain=A44	na	latest	Complete Genome	Major	Full	2037-10-26	ASM227803v1	GCA_002278035.1	https://ftp.ncbi.nlm.nih.gov/genomes/all/GCF/002/278/035/GCF_002278035.1_ASM227803v1
GCF_003664555.1	PRJNA224116	SAMN10187550	representative genome	assembly from type material	2448455	[Ochrobactrum] soli	strain=BO-7	na	latest	Contig	Major	Full	2048-12-20	ASM366455v1	GCA_003664555.1	https://ftp.ncbi.nlm.nih.gov/genomes/all/GCF/003/664/555/GCF_003664555.1_ASM366455v1
GCF_006376685.1	PRJNA224116	SAMN11998938	representative genome	assembly from type material	2479765	[Ochrobactrum] teleogrylli	strain=LCB8	na	latest	Contig	Major	Full	2057-06-10	ASM637668v1	GCA_006376685.1	https://ftp.ncbi.nlm.nih.gov/genomes/all/GCF/006/376/685/GCF_006376685.1_ASM637668v1
GCF_022647505.1	PRJNA224116	SAMN18103994	representative genome	assembly from type material	1324864	[Pantoea] beijingensis	strain=JZB2120001	na	latest	Complete Genome	Major	Full	2098-01-15	ASM2264750v1	GCA_022647505.1	https://ftp.ncbi.nlm.nih.gov/genomes/all/GCF/022/647/505/GCF_022647505.1_ASM2264750v1
GCF_029030725.1	PRJNA224116	SAMN31712193	representative genome	assembly from type material	290	[Pseudomonas] carboxydohydrogena	strain=DSM 1083	na	latest	Complete Genome	Major	Full	2114-05-30	ASM2903072v1	GCA_029030725.1	https://ftp.ncbi.nlm.nih.gov/genomes/all/GCF/029/030/725/GCF_029030725.1_ASM2903072v1
GCF_000382065.1	PRJNA224116	SAMN02441648	representative genome	assembly from type material	86189	[Pseudomonas] hibiscicola ATCC 19867	strain=ATCC 19867	na	latest	Scaffold	Major	Full	2018-01-21	ASM38206v1	GCA_000382065.1	https://ftp.ncbi.nlm.nih.gov/genomes/all/GCF/000/382/065/GCF_000382065.1_ASM38206v1
GCF_900607225.1	PRJNA224116	SAMEA5046350	representative genome	assembly from type material	2220000	[Pseudopropionibacterium] massiliense	strain=Marseille-P6184	na	latest	Scaffold	Major	Full	2132-09-05	PRJEB27265	GCA_900607225.1	https://ftp.ncbi.nlm.nih.gov/genomes/all/GCF/900/607/225/GCF_900607225.1_PRJEB27265
GCF_025152405.1	PRJNA224116	SAMN20222711	representative genome	assembly from type material	46228	[Ruminococcus] lactaris ATCC 29176	strain=ATCC 29176	na	latest	Complete Genome	Major	Full	2106-07-16	ASM2515240v1	GCA_025152405.1	https://ftp.ncbi.nlm.nih.gov/genomes/all/GCF/025/152/405/GCF_025152405.1_ASM2515240v1
GCF_003470435.1	PRJNA224116	SAMN09734906	representative genome	na	33039	[Ruminococcus] torques	strain=AM22-16	na	latest	Scaffold	Major	Full	2047-07-30	ASM347043v1	GCA_003470435.1	https://ftp.ncbi.nlm.nih.gov/genomes/all/GCF/003/470/435/GCF_003470435.1_ASM347043v1
GCF_033096525.1	PRJNA224116	SAMD00622272	na	na	33039	[Ruminococcus] torques	strain=17EGH124	na	latest	Complete Genome	Major	Full	2124-04-07	ASM3309652v1	GCA_033096525.1	https://ftp.ncbi.nlm.nih.gov/genomes/all/GCF/033/096/525/GCF_033096525.1_ASM3309652v1
GCF_001570905.1	PRJNA224116	SAMD00046486	representative genome	assembly from type material	272241	[Zimmermannella] alba NBRC 15616	strain=NBRC 15616	na	latest	Contig	Major	Full	2028-05-22	ASM157090v1	GCA_001570905.1	https://ftp.ncbi.nlm.nih.gov/genomes/all/GCF/001/570/905/GCF_001570905.1_ASM157090v1
GCF_001570925.1	PRJNA224116	SAMD00046474	representative genome	assembly from type material	272239	[Zimmermannella] bifida NBRC 103089	strain=NBRC 103089	na	latest	Contig	Major	Full	2028-05-23	ASM157092v1	GCA_001570925.1	https://ftp.ncbi.nlm.nih.gov/genomes/all/GCF/001/570/925/GCF_001570925.1_ASM157092v1
GCF_000381765.1	PRJNA224116	SAMN02440490	representative genome	assembly from type material	272240	[Zimmermannella] faecalis ATCC 13722	strain=B187	na	latest	Scaffold	Major	Full	2018-01-16	ASM38176v1	GCA_000381765.1	https://ftp.ncbi.nlm.nih.gov/genomes/all/GCF/000/381/765/GCF_000381765.1_ASM38176v1
GCF_002973605.1	PRJNA224116	SAMN07179262	representative genome	assembly from type material	1960156	Abditibacterium utsteinense	strain=LMG 29911	na	latest	Contig	Major	Full	2042-06-12	ASM297360v1	GCA_002973605.1	https://ftp.ncbi.nlm.nih.gov/genomes/all/GCF/002/973/605/GCF_002973605.1_ASM297360v1
GCF_013267415.1	PRJNA224116	SAMN11056500	representative genome	assembly from type material	46125	Abiotrophia defectiva	strain=FDAARGOS_785	na	latest	Complete Genome	Major	Full	2069-10-23	ASM1326741v1	GCA_013267415.1	https://ftp.ncbi.nlm.nih.gov/genomes/all/GCF/013/267/415/GCF_013267415.1_ASM1326741v1
GCF_003725415.1	PRJNA224116	SAMN10352300	representative genome	assembly from type material	2486576	Absicoccus porci	strain=YH-panp20	na	latest	Scaffold	Major	Full	2049-09-04	YH-panp20	GCA_003725415.1	https://ftp.ncbi.nlm.nih.gov/genomes/all/GCF/003/725/415/GCF_003725415.1_YH-panp20
GCF_022807975.1	PRJNA224116	SAMN26816356	representative genome	assembly from type material	2926907	Abyssalbus ytuae	strain=MT3330	na	latest	Complete Genome	Major	Full	2098-07-09	ASM2280797v1	GCA_022807975.1	https://ftp.ncbi.nlm.nih.gov/genomes/all/GCF/022/807/975/GCF_022807975.1_ASM2280797v1
GCF_003151135.1	PRJNA224116	SAMN09010082	representative genome	assembly from type material	2182787	Abyssibacter profundi	strain=OUC007	na	latest	Contig	Major	Full	2044-09-01	ASM315113v1	GCA_003151135.1	https://ftp.ncbi.nlm.nih.gov/genomes/all/GCF/003/151/135/GCF_003151135.1_ASM315113v1
GCF_020447305.1	PRJNA224116	SAMN22060400	representative genome	assembly from type material	2881234	Abyssibius alkaniclasticus	strain=960558	na	latest	Complete Genome	Major	Full	2091-07-25	ASM2044730v2	GCA_020447305.2	https://ftp.ncbi.nlm.nih.gov/genomes/all/GCF/020/447/305/GCF_020447305.1_ASM2044730v2
GCF_001989575.1	PRJNA224116	SAMN06196447	representative genome	assembly from synonym type material	1817405	Abyssicoccus albus	strain=S31	na	latest	Complete Genome	Major	Full	2034-03-27	ASM198957v1	GCA_001989575.1	https://ftp.ncbi.nlm.nih.gov/genomes/all/GCF/001/989/575/GCF_001989575.1_ASM198957v1
GCF_016592595.1	PRJNA224116	SAMD00067080	representative genome	na	596095	Abyssogena phaseoliformis symbiont OG214	na	OG214	latest	Complete Genome	Major	Full	2080-02-06	ASM1659259v1	GCA_016592595.1	https://ftp.ncbi.nlm.nih.gov/genomes/all/GCF/016/592/595/GCF_016592595.1_ASM1659259v1
GCF_017377855.1	PRJNA224116	SAMN18274866	representative genome	assembly from type material	442870	Acanthopleuribacter pedis	strain=KCTC 12899	na	latest	Contig	Major	Full	2083-10-15	ASM1737785v1	GCA_017377855.1	https://ftp.ncbi.nlm.nih.gov/genomes/all/GCF/017/377/855/GCF_017377855.1_ASM1737785v1
GCF_000376245.1	PRJNA224116	SAMN02441381	representative genome	assembly from type material	291968	Acaricomes phytoseiuli DSM 14247	strain=DSM 14247	na	latest	Contig	Major	Full	2017-10-22	ASM37624v1	GCA_000376245.1	https://ftp.ncbi.nlm.nih.gov/genomes/all/GCF/000/376/245/GCF_000376245.1_ASM37624v1
GCF_024347835.1	PRJNA224116	SAMD00467986	na	na	155978	Acaryochloris marina MBIC10699	strain=MBIC10699	na	latest	Complete Genome	Major	Full	2103-11-10	ASM2434783v1	GCA_024347835.1	https://ftp.ncbi.nlm.nih.gov/genomes/all/GCF/024/347/835/GCF_024347835.1_ASM2434783v1
GCF_000018105.1	PRJNA224116	SAMN02604308	representative genome	assembly from type material	155978	Acaryochloris marina MBIC11017	strain=MBIC11017	na	latest	Complete Genome	Major	Full	2012-02-28	ASM1810v1	GCA_000018105.1	https://ftp.ncbi.nlm.nih.gov/genomes/all/GCF/000/018/105/GCF_000018105.1_ASM1810v1
GCF_018336915.1	PRJNA224116	SAMN15662376	na	na	155978	Acaryochloris marina S15	strain=S15	na	latest	Complete Genome	Major	Full	2085-11-03	ASM1833691v1	GCA_018336915.1	https://ftp.ncbi.nlm.nih.gov/genomes/all/GCF/018/336/915/GCF_018336915.1_ASM1833691v1
GCF_003231495.1	PRJNA224116	SAMN08384890	representative genome	assembly from type material	2929456	Acaryochloris thomasi RCC1774	strain=RCC1774	na	latest	Scaffold	Major	Full	2045-04-16	AcaThom1.0	GCA_003231495.1	https://ftp.ncbi.nlm.nih.gov/genomes/all/GCF/003/231/495/GCF_003231495.1_AcaThom1.0
GCF_010131535.1	PRJNA224116	SAMN13642242	representative genome	assembly from type material	2691583	Acerihabitans arboris	strain=SAP-6	na	latest	Scaffold	Major	Full	2065-12-06	ASM1013153v1	GCA_010131535.1	https://ftp.ncbi.nlm.nih.gov/genomes/all/GCF/010/131/535/GCF_010131535.1_ASM1013153v1
GCF_900103835.1	PRJNA224116	SAMN05192585	representative genome	assembly from type material	258515	Acetanaerobacterium elongatum	strain=CGMCC 1.5012	na	latest	Scaffold	Major	Full	2128-02-11	IMG-taxon 2667527408 annotated assembly	GCA_900103835.1	https://ftp.ncbi.nlm.nih.gov/genomes/all/GCF/900/103/835/GCF_900103835.1_IMG-taxon_2667527408_annotated_assembly
GCF_943193215.1	PRJNA224116	SAMEA14418514	representative genome	assembly from type material	2941233	Acetatifactor aquisgranensis	strain=DSM 110981	na	latest	Contig	Major	Full	2135-12-01	Acetatifactor_sp_nov_DSM110981	GCA_943193215.1	https://ftp.ncbi.nlm.nih.gov/genomes/all/GCF/943/193/215/GCF_943193215.1_Acetatifactor_sp_nov_DSM110981
GCF_900248245.1	PRJNA224116	SAMEA3725555	representative genome	na	879566	Acetatifactor muris	na	GP69	latest	Contig	Major	Full	2131-05-08	Amuris69	GCA_900248245.1	https://ftp.ncbi.nlm.nih.gov/genomes/all/GCF/900/248/245/GCF_900248245.1_Amuris69
GCF_017357865.1	PRJNA224116	SAMN15577649	representative genome	assembly from type material	2755338	Aceticella autotrophica	strain=3443-3Ac	na	latest	Complete Genome	Major	Full	2083-09-22	ASM1735786v1	GCA_017357865.1	https://ftp.ncbi.nlm.nih.gov/genomes/all/GCF/017/357/865/GCF_017357865.1_ASM1735786v1
GCF_004359375.1	PRJNA224116	SAMN10651137	representative genome	assembly from type material	1720083	Acetilactobacillus jinshanensis	strain=HSLZ-75	na	latest	Complete Genome	Major	Full	2054-03-13	ASM435937v1	GCA_004359375.1	https://ftp.ncbi.nlm.nih.gov/genomes/all/GCF/004/359/375/GCF_004359375.1_ASM435937v1
GCF_900112085.1	PRJNA224116	SAMN05216249	representative genome	assembly from type material	2382	Acetitomaculum ruminis DSM 5522	strain=DSM 5522	na	latest	Scaffold	Major	Full	2128-12-01	IMG-taxon 2651870361 annotated assembly	GCA_900112085.1	https://ftp.ncbi.nlm.nih.gov/genomes/all/GCF/900/112/085/GCF_900112085.1_IMG-taxon_2651870361_annotated_assembly
GCF_000179595.2	PRJNA224116	SAMN02256541	representative genome	assembly from type material	35830	Acetivibrio cellulolyticus CD2	strain=CD2	na	latest	Scaffold	Major	Full	2014-02-13	ASM17959v2	GCA_000179595.2	https://ftp.ncbi.nlm.nih.gov/genomes/all/GCF/000/179/595/GCF_000179595.2_ASM17959v2
GCF_000237085.1	PRJNA224116	SAMN02261428	representative genome	assembly from type material	288965	Acetivibrio clariflavus DSM 19732	strain=DSM 19732	na	latest	Complete Genome	Major	Full	2015-06-07	ASM23708v1	GCA_000237085.1	https://ftp.ncbi.nlm.nih.gov/genomes/all/GCF/000/237/085/GCF_000237085.1_ASM23708v1
GCF_001461035.1	PRJNA224116	SAMN04229414	representative genome	na	290052	Acetivibrio ethanolgignens	strain=ACET-33324	na	latest	Scaffold	Major	Full	2027-03-12	ASM146103v1	GCA_001461035.1	https://ftp.ncbi.nlm.nih.gov/genomes/all/GCF/001/461/035/GCF_001461035.1_ASM146103v1
GCF_004102745.1	PRJNA224116	SAMN10395150	representative genome	assembly from type material	2487273	Acetivibrio mesophilus	strain=N2K1	na	latest	Contig	Major	Full	2052-05-08	ASM410274v1	GCA_004102745.1	https://ftp.ncbi.nlm.nih.gov/genomes/all/GCF/004/102/745/GCF_004102745.1_ASM410274v1
GCF_002844395.1	PRJNA224116	SAMN07503206	representative genome	assembly from type material	1677857	Acetivibrio saccincola	strain=GGR1	na	latest	Complete Genome	Major	Full	2040-07-15	ASM284439v1	GCA_002844395.1	https://ftp.ncbi.nlm.nih.gov/genomes/all/GCF/002/844/395/GCF_002844395.1_ASM284439v1
GCF_026155355.1	PRJNA224116	SAMN24492151	representative genome	na	253314	Acetivibrio straminisolvens	strain=FC2	na	latest	Scaffold	Major	Full	2109-05-29	ASM2615535v1	GCA_026155355.1	https://ftp.ncbi.nlm.nih.gov/genomes/all/GCF/026/155/355/GCF_026155355.1_ASM2615535v1
GCF_025213355.1	PRJNA224116	SAMN30684646	na	na	1515	Acetivibrio thermocellus	strain=M3	na	latest	Complete Genome	Major	Full	2106-09-21	ASM2521335v1	GCA_025213355.1	https://ftp.ncbi.nlm.nih.gov/genomes/all/GCF/025/213/355/GCF_025213355.1_ASM2521335v1
GCF_000255615.2	PRJNA224116	SAMN02470739	na	na	1515	Acetivibrio thermocellus AD2	strain=AD2	na	latest	Complete Genome	Major	Full	2015-10-22	ASM25561v3	GCA_000255615.3	https://ftp.ncbi.nlm.nih.gov/genomes/all/GCF/000/255/615/GCF_000255615.2_ASM25561v3
GCF_000015865.1	PRJNA224116	SAMN02598481	na	assembly from type material	1515	Acetivibrio thermocellus ATCC 27405	strain=ATCC 27405	na	latest	Complete Genome	Major	Full	2011-12-21	ASM1586v1	GCA_000015865.1	https://ftp.ncbi.nlm.nih.gov/genomes/all/GCF/000/015/865/GCF_000015865.1_ASM1586v1
GCF_000184925.1	PRJNA224116	SAMN00713572	na	na	1515	Acetivibrio thermocellus DSM 1313	strain=DSM 1313	na	latest	Complete Genome	Major	Full	2014-03-17	ASM18492v1	GCA_000184925.1	https://ftp.ncbi.nlm.nih.gov/genomes/all/GCF/000/184/925/GCF_000184925.1_ASM18492v1
GCF_001692755.1	PRJNA224116	SAMN05210905	representative genome	na	1515	Acetivibrio thermocellus DSM 2360	strain=LQRI	na	latest	Complete Genome	Major	Full	2030-07-18	ASM169275v1	GCA_001692755.1	https://ftp.ncbi.nlm.nih.gov/genomes/all/GCF/001/692/755/GCF_001692755.1_ASM169275v1
GCF_900168025.1	PRJNA224116	SAMN02745120	representative genome	assembly from type material	745369	Acetoanaerobium noterae	strain=ATCC 35199	na	latest	Scaffold	Major	Full	2130-04-26	IMG-taxon 2588253727 annotated assembly	GCA_900168025.1	https://ftp.ncbi.nlm.nih.gov/genomes/all/GCF/900/168/025/GCF_900168025.1_IMG-taxon_2588253727_annotated_assembly
GCF_000196455.1	PRJNA224116	SAMEA3138340	representative genome	assembly from type material	1511	Acetoanaerobium sticklandii	strain=DSM 519	na	latest	Complete Genome	Major	Full	2014-08-06	ASM19645v1	GCA_000196455.1	https://ftp.ncbi.nlm.nih.gov/genomes/all/GCF/000/196/455/GCF_000196455.1_ASM19645v1
GCF_002005445.1	PRJNA224116	SAMN04396917	na	na	435	Acetobacter aceti	strain=TMW2.1153	na	latest	Complete Genome	Major	Full	2034-06-24	ASM200544v1	GCA_002005445.1	https://ftp.ncbi.nlm.nih.gov/genomes/all/GCF/002/005/445/GCF_002005445.1_ASM200544v1
GCF_014218315.1	PRJNA224116	SAMD00237440	na	na	435	Acetobacter aceti	strain=JCM20276	na	latest	Complete Genome	Major	Full	2073-08-21	ASM1421831v1	GCA_014218315.1	https://ftp.ncbi.nlm.nih.gov/genomes/all/GCF/014/218/315/GCF_014218315.1_ASM1421831v1
GCF_000379545.1	PRJNA224116	SAMN02256453	representative genome	na	435	Acetobacter aceti ATCC 23746	strain=ATCC 23746	na	latest	Scaffold	Major	Full	2017-12-10	ASM37954v1	GCA_000379545.1	https://ftp.ncbi.nlm.nih.gov/genomes/all/GCF/000/379/545/GCF_000379545.1_ASM37954v1
GCF_000193495.2	PRJNA224116	SAMD00036545	na	assembly from type material	435	Acetobacter aceti NBRC 14818	strain=NBRC 14818	na	latest	Complete Genome	Major	Full	2014-06-14	ASM19349v2	GCA_000193495.2	https://ftp.ncbi.nlm.nih.gov/genomes/all/GCF/000/193/495/GCF_000193495.2_ASM19349v2
GCF_001766235.1	PRJNA224116	SAMN04605654	na	assembly from type material	481146	Acetobacter ascendens	strain=LMG 1590	na	latest	Complete Genome	Major	Full	2031-09-09	ASM176623v1	GCA_001766235.1	https://ftp.ncbi.nlm.nih.gov/genomes/all/GCF/001/766/235/GCF_001766235.1_ASM176623v1
GCF_001766255.1	PRJNA224116	SAMN04605655	na	assembly from synonym type material	481146	Acetobacter ascendens	strain=LMG 1591	na	latest	Complete Genome	Major	Full	2031-09-10	ASM176625v1	GCA_001766255.1	https://ftp.ncbi.nlm.nih.gov/genomes/all/GCF/001/766/255/GCF_001766255.1_ASM176625v1
GCF_002173775.1	PRJNA224116	SAMN07125917	representative genome	na	481146	Acetobacter ascendens	strain=SRCM101447	na	latest	Complete Genome	Major	Full	2036-04-30	ASM217377v1	GCA_002173775.1	https://ftp.ncbi.nlm.nih.gov/genomes/all/GCF/002/173/775/GCF_002173775.1_ASM217377v1
GCF_001580535.1	PRJNA224116	SAMN03799256	representative genome	assembly from type material	178900	Acetobacter cerevisiae	strain=LMG 1625	na	latest	Contig	Major	Full	2028-07-21	ASM158053v1	GCA_001580535.1	https://ftp.ncbi.nlm.nih.gov/genomes/all/GCF/001/580/535/GCF_001580535.1_ASM158053v1
GCF_000963925.1	PRJNA224116	SAMD00036631	representative genome	assembly from type material	146475	Acetobacter cibinongensis	strain=4H-1	na	latest	Contig	Major	Full	2024-03-27	ASM96392v1	GCA_000963925.1	https://ftp.ncbi.nlm.nih.gov/genomes/all/GCF/000/963/925/GCF_000963925.1_ASM96392v1
GCF_011516755.1	PRJNA224116	SAMN13343656	representative genome	assembly from type material	1737472	Acetobacter conturbans	strain=LMG 1627	na	latest	Contig	Major	Full	2067-06-04	ASM1151675v1	GCA_011516755.1	https://ftp.ncbi.nlm.nih.gov/genomes/all/GCF/011/516/755/GCF_011516755.1_ASM1151675v1
GCF_025996015.1	PRJNA224116	SAMD00036675	representative genome	na	104097	Acetobacter estunensis NRIC 0472	strain=NRIC 0472	na	latest	Contig	Major	Full	2109-01-09	ASM2599601v1	GCA_025996015.1	https://ftp.ncbi.nlm.nih.gov/genomes/all/GCF/025/996/015/GCF_025996015.1_ASM2599601v1
GCF_022483405.1	PRJNA224116	SAMN22412355	representative genome	na	483199	Acetobacter fabarum	na	UW_TS_ACET1_1	latest	Contig	Major	Full	2097-04-07	ASM2248340v1	GCA_022483405.1	https://ftp.ncbi.nlm.nih.gov/genomes/all/GCF/022/483/405/GCF_022483405.1_ASM2248340v1
GCF_011516735.1	PRJNA224116	SAMN13343657	representative genome	assembly from type material	1737473	Acetobacter fallax	strain=LMG 1636	na	latest	Contig	Major	Full	2067-06-03	ASM1151673v1	GCA_011516735.1	https://ftp.ncbi.nlm.nih.gov/genomes/all/GCF/011/516/735/GCF_011516735.1_ASM1151673v1
GCF_011516935.1	PRJNA224116	SAMN13343649	representative genome	na	1260984	Acetobacter farinalis	strain=LMG 26772	na	latest	Contig	Major	Full	2067-06-11	ASM1151693v1	GCA_011516935.1	https://ftp.ncbi.nlm.nih.gov/genomes/all/GCF/011/516/935/GCF_011516935.1_ASM1151693v1
GCF_019599335.1	PRJNA224116	SAMN20600173	representative genome	na	2817435	Acetobacter garciniae	strain=TBRC 12305	na	latest	Contig	Major	Full	2089-01-23	ASM1959933v1	GCA_019599335.1	https://ftp.ncbi.nlm.nih.gov/genomes/all/GCF/019/599/335/GCF_019599335.1_ASM1959933v1
GCF_011516865.1	PRJNA224116	SAMN13343650	representative genome	assembly from type material	431306	Acetobacter ghanensis	strain=LMG 23848	na	latest	Contig	Major	Full	2067-06-08	ASM1151686v1	GCA_011516865.1	https://ftp.ncbi.nlm.nih.gov/genomes/all/GCF/011/516/865/GCF_011516865.1_ASM1151686v1
GCF_002153515.1	PRJNA224116	SAMN02866225	representative genome	na	104101	Acetobacter indonesiensis	strain=DmW_046	na	latest	Contig	Major	Full	2036-01-14	ASM215351v1	GCA_002153515.1	https://ftp.ncbi.nlm.nih.gov/genomes/all/GCF/002/153/515/GCF_002153515.1_ASM215351v1
GCF_011516885.1	PRJNA224116	SAMN13343651	representative genome	assembly from type material	1332824	Acetobacter lambici	strain=LMG 27439	na	latest	Contig	Major	Full	2067-06-10	ASM1151688v1	GCA_011516885.1	https://ftp.ncbi.nlm.nih.gov/genomes/all/GCF/011/516/885/GCF_011516885.1_ASM1151688v1
GCF_011516875.1	PRJNA224116	SAMN13343647	representative genome	assembly from type material	104100	Acetobacter lovaniensis	strain=LMG 1617	na	latest	Contig	Major	Full	2067-06-09	ASM1151687v1	GCA_011516875.1	https://ftp.ncbi.nlm.nih.gov/genomes/all/GCF/011/516/875/GCF_011516875.1_ASM1151687v1
GCF_001580615.1	PRJNA224116	SAMN03799273	representative genome	assembly from type material	178901	Acetobacter malorum	strain=LMG 1746	na	latest	Contig	Major	Full	2028-07-23	ASM158061v1	GCA_001580615.1	https://ftp.ncbi.nlm.nih.gov/genomes/all/GCF/001/580/615/GCF_001580615.1_ASM158061v1
GCF_011516835.1	PRJNA224116	SAMN13343655	representative genome	na	864732	Acetobacter musti	strain=LMG 30640	na	latest	Contig	Major	Full	2067-06-07	ASM1151683v1	GCA_011516835.1	https://ftp.ncbi.nlm.nih.gov/genomes/all/GCF/011/516/835/GCF_011516835.1_ASM1151683v1
GCF_007991375.1	PRJNA224116	SAMD00170748	representative genome	assembly from type material	285268	Acetobacter nitrogenifigens DSM 23921 = NBRC 105050	strain=NBRC 105050	na	latest	Contig	Major	Full	2059-08-21	ASM799137v1	GCA_007991375.1	https://ftp.ncbi.nlm.nih.gov/genomes/all/GCF/007/991/375/GCF_007991375.1_ASM799137v1
GCF_011516825.1	PRJNA224116	SAMN13343652	representative genome	assembly from type material	304077	Acetobacter oeni	strain=LMG 21952	na	latest	Contig	Major	Full	2067-06-06	ASM1151682v1	GCA_011516825.1	https://ftp.ncbi.nlm.nih.gov/genomes/all/GCF/011/516/825/GCF_011516825.1_ASM1151682v1
GCF_018256975.1	PRJNA224116	SAMN17146156	representative genome	na	1076594	Acetobacter okinawensis	strain=Dm-38	na	latest	Contig	Major	Full	2085-06-11	ASM1825697v1	GCA_018256975.1	https://ftp.ncbi.nlm.nih.gov/genomes/all/GCF/018/256/975/GCF_018256975.1_ASM1825697v1
GCF_000963965.1	PRJNA224116	SAMD00036633	representative genome	assembly from type material	146474	Acetobacter orientalis	strain=21F-2	na	latest	Scaffold	Major	Full	2024-03-28	ASM96396v1	GCA_000963965.1	https://ftp.ncbi.nlm.nih.gov/genomes/all/GCF/000/963/965/GCF_000963965.1_ASM96396v1
GCF_006539325.1	PRJNA224116	SAMD00097236	representative genome	assembly from type material	104099	Acetobacter orleanensis	strain=NBRC 13752	na	latest	Contig	Major	Full	2057-09-16	ASM653932v1	GCA_006539325.1	https://ftp.ncbi.nlm.nih.gov/genomes/all/GCF/006/539/325/GCF_006539325.1_ASM653932v1
GCF_001628715.1	PRJNA224116	SAMN03437041	na	assembly from type material	1633874	Acetobacter oryzifermentans	strain=SLV-7	na	latest	Complete Genome	Major	Full	2029-05-16	ASM162871v1	GCA_001628715.1	https://ftp.ncbi.nlm.nih.gov/genomes/all/GCF/001/628/715/GCF_001628715.1_ASM162871v1
GCF_002220195.1	PRJNA224116	SAMN06855882	representative genome	na	1633874	Acetobacter oryzifermentans	strain=dm	na	latest	Complete Genome	Major	Full	2037-03-09	ASM222019v1	GCA_002220195.1	https://ftp.ncbi.nlm.nih.gov/genomes/all/GCF/002/220/195/GCF_002220195.1_ASM222019v1
GCF_004014775.2	PRJNA224116	SAMN10691009	representative genome	assembly from type material	2500548	Acetobacter oryzoeni	strain=B6	na	latest	Complete Genome	Major	Full	2052-01-23	ASM401477v2	GCA_004014775.2	https://ftp.ncbi.nlm.nih.gov/genomes/all/GCF/004/014/775/GCF_004014775.2_ASM401477v2
GCF_000613285.1	PRJNA224116	SAMD00008625	representative genome	assembly from type material	1076592	Acetobacter papayae JCM 25143	strain=JCM 25143	na	latest	Contig	Major	Full	2020-09-10	ASM61328v1	GCA_000613285.1	https://ftp.ncbi.nlm.nih.gov/genomes/all/GCF/000/613/285/GCF_000613285.1_ASM61328v1
GCF_001183745.1	PRJNA224116	SAMN02709032	na	na	438	Acetobacter pasteurianus	strain=Ab3	na	latest	Complete Genome	Major	Full	2025-07-21	ASM118374v1	GCA_001183745.1	https://ftp.ncbi.nlm.nih.gov/genomes/all/GCF/001/183/745/GCF_001183745.1_ASM118374v1
GCF_009914215.2	PRJNA224116	SAMN11523864	representative genome	na	438	Acetobacter pasteurianus	strain=CICC 22518	na	latest	Complete Genome	Major	Full	2065-06-04	ASM991421v2	GCA_009914215.2	https://ftp.ncbi.nlm.nih.gov/genomes/all/GCF/009/914/215/GCF_009914215.2_ASM991421v2
GCF_000723785.2	PRJNA224116	SAMEA3139047	na	na	438	Acetobacter pasteurianus 386B	strain=386B	na	latest	Complete Genome	Major	Full	2021-08-11	AP1	GCA_000723785.1	https://ftp.ncbi.nlm.nih.gov/genomes/all/GCF/000/723/785/GCF_000723785.2_AP1
GCF_000010825.1	PRJNA224116	SAMD00060943	na	na	438	Acetobacter pasteurianus IFO 3283-01	strain=IFO 3283 substr. IFO 3283-01	na	latest	Complete Genome	Major	Full	2011-06-12	ASM1082v1	GCA_000010825.1	https://ftp.ncbi.nlm.nih.gov/genomes/all/GCF/000/010/825/GCF_000010825.1_ASM1082v1
GCF_000010945.1	PRJNA224116	SAMD00060949	na	na	438	Acetobacter pasteurianus IFO 3283-01-42C	strain=IFO 3283 substr. IFO 3283-01-42C	na	latest	Complete Genome	Major	Full	2011-06-18	ASM1094v1	GCA_000010945.1	https://ftp.ncbi.nlm.nih.gov/genomes/all/GCF/000/010/945/GCF_000010945.1_ASM1094v1
GCF_000010845.1	PRJNA224116	SAMD00060944	na	na	438	Acetobacter pasteurianus IFO 3283-03	strain=IFO 3283 substr. IFO 3283-03	na	latest	Complete Genome	Major	Full	2011-06-13	ASM1084v1	GCA_000010845.1	https://ftp.ncbi.nlm.nih.gov/genomes/all/GCF/000/010/845/GCF_000010845.1_ASM1084v1
GCF_000010865.1	PRJNA224116	SAMD00060945	na	na	438	Acetobacter pasteurianus IFO 3283-07	strain=IFO 3283 substr. IFO 3283-07	na	latest	Complete Genome	Major	Full	2011-06-14	ASM1086v1	GCA_000010865.1	https://ftp.ncbi.nlm.nih.gov/genomes/all/GCF/000/010/865/GCF_000010865.1_ASM1086v1
GCF_000010965.1	PRJNA224116	SAMD00061107	na	na	438	Acetobacter pasteurianus IFO 3283-12	strain=IFO 3283 substr. IFO 3283-12	na	latest	Complete Genome	Major	Full	2011-06-19	ASM1096v1	GCA_000010965.1	https://ftp.ncbi.nlm.nih.gov/genomes/all/GCF/000/010/965/GCF_000010965.1_ASM1096v1
GCF_000010885.1	PRJNA224116	SAMD00060946	na	na	438	Acetobacter pasteurianus IFO 3283-22	strain=IFO 3283 substr. IFO 3283-22	na	latest	Complete Genome	Major	Full	2011-06-15	ASM1088v1	GCA_000010885.1	https://ftp.ncbi.nlm.nih.gov/genomes/all/GCF/000/010/885/GCF_000010885.1_ASM1088v1
GCF_000010905.1	PRJNA224116	SAMD00060947	na	na	438	Acetobacter pasteurianus IFO 3283-26	strain=IFO 3283 substr. IFO 3283-26	na	latest	Complete Genome	Major	Full	2011-06-16	ASM1090v1	GCA_000010905.1	https://ftp.ncbi.nlm.nih.gov/genomes/all/GCF/000/010/905/GCF_000010905.1_ASM1090v1
GCF_000010925.1	PRJNA224116	SAMD00060948	na	na	438	Acetobacter pasteurianus IFO 3283-32	strain=IFO 3283 substr. IFO 3283-32	na	latest	Complete Genome	Major	Full	2011-06-17	ASM1092v1	GCA_000010925.1	https://ftp.ncbi.nlm.nih.gov/genomes/all/GCF/000/010/925/GCF_000010925.1_ASM1092v1
GCF_002173735.1	PRJNA224116	SAMN07125916	na	na	438	Acetobacter pasteurianus subsp. pasteurianus	strain=SRCM101342	na	latest	Complete Genome	Major	Full	2036-04-28	ASM217373v1	GCA_002173735.1	https://ftp.ncbi.nlm.nih.gov/genomes/all/GCF/002/173/735/GCF_002173735.1_ASM217373v1
GCF_002202135.1	PRJNA224116	SAMN07211335	na	na	438	Acetobacter pasteurianus subsp. pasteurianus	strain=SRCM101468	na	latest	Complete Genome	Major	Full	2036-08-18	ASM220213v1	GCA_002202135.1	https://ftp.ncbi.nlm.nih.gov/genomes/all/GCF/002/202/135/GCF_002202135.1_ASM220213v1
GCF_006539345.1	PRJNA224116	SAMD00097238	representative genome	assembly from type material	104098	Acetobacter peroxydans	strain=NBRC 13755	na	latest	Contig	Major	Full	2057-09-17	ASM653934v1	GCA_006539345.1	https://ftp.ncbi.nlm.nih.gov/genomes/all/GCF/006/539/345/GCF_006539345.1_ASM653934v1
GCF_002006565.1	PRJNA224116	SAMN04396916	na	na	1076596	Acetobacter persici	strain=TMW2.1084	na	latest	Complete Genome	Major	Full	2034-07-04	ASM200656v1	GCA_002006565.1	https://ftp.ncbi.nlm.nih.gov/genomes/all/GCF/002/006/565/GCF_002006565.1_ASM200656v1
GCF_018256955.1	PRJNA224116	SAMN17146158	representative genome	na	1076596	Acetobacter persici	strain=Dm-48	na	latest	Contig	Major	Full	2085-06-10	ASM1825695v1	GCA_018256955.1	https://ftp.ncbi.nlm.nih.gov/genomes/all/GCF/018/256/955/GCF_018256955.1_ASM1825695v1
GCF_002456135.1	PRJNA224116	SAMN07682859	na	na	65959	Acetobacter pomorum	strain=BDGP5	na	latest	Complete Genome	Major	Full	2039-01-09	ASM245613v1	GCA_002456135.1	https://ftp.ncbi.nlm.nih.gov/genomes/all/GCF/002/456/135/GCF_002456135.1_ASM245613v1
GCF_002738225.1	PRJNA224116	SAMN07818904	representative genome	assembly from type material	65959	Acetobacter pomorum	strain=LHT 2458	na	latest	Contig	Major	Full	2039-05-13	ASM273822v1	GCA_002738225.1	https://ftp.ncbi.nlm.nih.gov/genomes/all/GCF/002/738/225/GCF_002738225.1_ASM273822v1
GCF_003391275.1	PRJNA224116	SAMN07498095	na	na	65959	Acetobacter pomorum	strain=SH	na	latest	Complete Genome	Major	Full	2047-02-01	ASM339127v1	GCA_003391275.1	https://ftp.ncbi.nlm.nih.gov/genomes/all/GCF/003/391/275/GCF_003391275.1_ASM339127v1
GCF_017377715.1	PRJNA224116	SAMN18220729	representative genome	assembly from type material	2661687	Acetobacter sacchari	strain=TBRC 11175	na	latest	Contig	Major	Full	2083-10-12	ASM1737771v1	GCA_017377715.1	https://ftp.ncbi.nlm.nih.gov/genomes/all/GCF/017/377/715/GCF_017377715.1_ASM1737771v1
GCF_001499615.1	PRJNA224116	SAMEA2738517	representative genome	na	446692	Acetobacter senegalensis	strain=108B	na	latest	Complete Genome	Major	Full	2027-06-08	Acetobacter senegalensis 108B	GCA_001499615.1	https://ftp.ncbi.nlm.nih.gov/genomes/all/GCF/001/499/615/GCF_001499615.1_Acetobacter_senegalensis_108B
GCF_011516765.1	PRJNA224116	SAMN13343654	representative genome	assembly from type material	85325	Acetobacter sicerae	strain=LMG 1531	na	latest	Contig	Major	Full	2067-06-05	ASM1151676v1	GCA_011516765.1	https://ftp.ncbi.nlm.nih.gov/genomes/all/GCF/011/516/765/GCF_011516765.1_ASM1151676v1
GCF_017377745.1	PRJNA224116	SAMN18220769	representative genome	na	1502841	Acetobacter suratthaniensis	strain=TBRC 1719	na	latest	Contig	Major	Full	2083-10-13	ASM1737774v1	GCA_017377745.1	https://ftp.ncbi.nlm.nih.gov/genomes/all/GCF/017/377/745/GCF_017377745.1_ASM1737774v1
GCF_000964225.1	PRJNA224116	SAMD00036635	representative genome	assembly from type material	146476	Acetobacter syzygii	strain=9H-2	na	latest	Scaffold	Major	Full	2024-03-30	ASM96422v1	GCA_000964225.1	https://ftp.ncbi.nlm.nih.gov/genomes/all/GCF/000/964/225/GCF_000964225.1_ASM96422v1
GCF_026240055.1	PRJNA224116	SAMN31703546	representative genome	na	1502842	Acetobacter thailandicus	strain=KACC 21253	na	latest	Contig	Major	Full	2109-07-25	ASM2624005v1	GCA_026240055.1	https://ftp.ncbi.nlm.nih.gov/genomes/all/GCF/026/240/055/GCF_026240055.1_ASM2624005v1
GCF_001580945.1	PRJNA224116	SAMN03799291	representative genome	na	104102	Acetobacter tropicalis	strain=LMG 1663	na	latest	Contig	Major	Full	2028-07-25	ASM158094v1	GCA_001580945.1	https://ftp.ncbi.nlm.nih.gov/genomes/all/GCF/001/580/945/GCF_001580945.1_ASM158094v1
GCF_002549835.1	PRJNA224116	SAMN07452474	na	na	104102	Acetobacter tropicalis	strain=BDGP1	na	latest	Complete Genome	Major	Full	2039-02-05	ASM254983v1	GCA_002549835.1	https://ftp.ncbi.nlm.nih.gov/genomes/all/GCF/002/549/835/GCF_002549835.1_ASM254983v1
GCF_008365315.1	PRJNA224116	SAMN12179541	representative genome	assembly from type material	2592655	Acetobacter vaccinii	strain=KACC 21233	na	latest	Complete Genome	Major	Full	2060-07-31	ASM836531v1	GCA_008365315.1	https://ftp.ncbi.nlm.nih.gov/genomes/all/GCF/008/365/315/GCF_008365315.1_ASM836531v1
GCF_900235925.1	PRJNA224116	SAMEA104357893	representative genome	na	52689	Acetobacterium bakii	na	Acetobacterium bakii	latest	Scaffold	Major	Full	2131-03-27	ABAKI	GCA_900235925.1	https://ftp.ncbi.nlm.nih.gov/genomes/all/GCF/900/235/925/GCF_900235925.1_ABAKI
GCF_014284475.1	PRJNA224116	SAMN13171308	representative genome	assembly from type material	52691	Acetobacterium fimetarium	strain=DSM 8238	na	latest	Contig	Major	Full	2073-12-01	ASM1428447v1	GCA_014284475.1	https://ftp.ncbi.nlm.nih.gov/genomes/all/GCF/014/284/475/GCF_014284475.1_ASM1428447v1
GCF_008086615.1	PRJNA224116	SAMN10590630	representative genome	na	132932	Acetobacterium tundrae	strain=DSM 917	na	latest	Contig	Major	Full	2060-01-21	ASM808661v1	GCA_008086615.1	https://ftp.ncbi.nlm.nih.gov/genomes/all/GCF/008/086/615/GCF_008086615.1_ASM808661v1
GCF_008107585.1	PRJNA224116	SAMN12601112	representative genome	na	52694	Acetobacterium wieringae	strain=JM	na	latest	Scaffold	Major	Full	2060-01-27	ASM810758v1	GCA_008107585.1	https://ftp.ncbi.nlm.nih.gov/genomes/all/GCF/008/107/585/GCF_008107585.1_ASM810758v1
GCF_023700225.1	PRJNA224116	SAMN28656641	na	na	52694	Acetobacterium wieringae	strain=CH1	na	latest	Complete Genome	Major	Full	2101-12-18	ASM2370022v1	GCA_023700225.1	https://ftp.ncbi.nlm.nih.gov/genomes/all/GCF/023/700/225/GCF_023700225.1_ASM2370022v1
GCF_025813735.1	PRJNA224116	SAMN23007773	na	na	52694	Acetobacterium wieringae	strain=Y	na	latest	Complete Genome	Major	Full	2108-05-22	ASM2581373v1	GCA_025813735.1	https://ftp.ncbi.nlm.nih.gov/genomes/all/GCF/025/813/735/GCF_025813735.1_ASM2581373v1
GCF_000247605.1	PRJNA224116	SAMN02603267	representative genome	assembly from type material	33952	Acetobacterium woodii DSM 1030	strain=DSM 1030	na	latest	Complete Genome	Major	Full	2015-09-02	ASM24760v1	GCA_000247605.1	https://ftp.ncbi.nlm.nih.gov/genomes/all/GCF/000/247/605/GCF_000247605.1_ASM24760v1
GCF_004340205.1	PRJNA224116	SAMN10187731	representative genome	assembly from type material	979970	Acetobacteroides hydrogenigenes	strain=RL-C	na	latest	Scaffold	Major	Full	2053-09-10	ASM434020v1	GCA_004340205.1	https://ftp.ncbi.nlm.nih.gov/genomes/all/GCF/004/340/205/GCF_004340205.1_ASM434020v1
GCF_000144695.1	PRJNA224116	SAMN00016993	representative genome	assembly from type material	28187	Acetohalobium arabaticum DSM 5501	strain=DSM 5501	na	latest	Complete Genome	Major	Full	2013-06-13	ASM14469v1	GCA_000144695.1	https://ftp.ncbi.nlm.nih.gov/genomes/all/GCF/000/144/695/GCF_000144695.1_ASM14469v1
GCF_000160455.2	PRJNA224116	SAMN00009040	representative genome	assembly from type material	649746	Acetomicrobium hydrogeniformans ATCC BAA-1850	strain=OS1	na	latest	Contig	Major	Full	2013-09-28	ASM16045v2	GCA_000160455.2	https://ftp.ncbi.nlm.nih.gov/genomes/all/GCF/000/160/455/GCF_000160455.2_ASM16045v2
GCF_000266925.1	PRJNA224116	SAMN02261375	representative genome	assembly from type material	97477	Acetomicrobium mobile DSM 13181	strain=DSM 13181	na	latest	Complete Genome	Major	Full	2016-01-04	ASM26692v1	GCA_000266925.1	https://ftp.ncbi.nlm.nih.gov/genomes/all/GCF/000/266/925/GCF_000266925.1_ASM26692v1
GCF_900107215.1	PRJNA224116	SAMN03080603	representative genome	assembly from type material	1120986	Acetomicrobium thermoterrenum DSM 13490	strain=DSM 13490	na	latest	Scaffold	Major	Full	2128-06-21	IMG-taxon 2599185146 annotated assembly	GCA_900107215.1	https://ftp.ncbi.nlm.nih.gov/genomes/all/GCF/900/107/215/GCF_900107215.1_IMG-taxon_2599185146_annotated_assembly
GCF_000219125.1	PRJNA224116	SAMN02469409	representative genome	assembly from type material	2374	Acetonema longum DSM 6540	strain=DSM 6540	na	latest	Scaffold	Major	Full	2015-01-06	ASM21912v1	GCA_000219125.2	https://ftp.ncbi.nlm.nih.gov/genomes/all/GCF/000/219/125/GCF_000219125.1_ASM21912v1
GCF_000687735.1	PRJNA224116	SAMN02743882	representative genome	assembly from type material	264634	Acholeplasma equifetale ATCC 29724	strain=ATCC 29724	na	latest	Contig	Major	Full	2021-02-03	ASM68773v1	GCA_000687735.1	https://ftp.ncbi.nlm.nih.gov/genomes/all/GCF/000/687/735/GCF_000687735.1_ASM68773v1
GCF_017052655.1	PRJNA224116	SAMN17927905	representative genome	assembly from type material	555393	Acholeplasma equirhinis	strain=N93	na	latest	Contig	Major	Full	2082-10-04	ASM1705265v1	GCA_017052655.1	https://ftp.ncbi.nlm.nih.gov/genomes/all/GCF/017/052/655/GCF_017052655.1_ASM1705265v1
GCF_000526235.1	PRJNA224116	SAMN02584924	representative genome	assembly from type material	264635	Acholeplasma granularum ATCC 19168	strain=ATCC 19168	na	latest	Contig	Major	Full	2020-04-12	ASM52623v1	GCA_000526235.1	https://ftp.ncbi.nlm.nih.gov/genomes/all/GCF/000/526/235/GCF_000526235.1_ASM52623v1
GCF_900660755.1	PRJNA224116	SAMEA104224796	representative genome	assembly from type material	264636	Acholeplasma hippikon	strain=NCTC10172	na	latest	Complete Genome	Major	Full	2133-10-11	57792_F01-3	GCA_900660755.1	https://ftp.ncbi.nlm.nih.gov/genomes/all/GCF/900/660/755/GCF_900660755.1_57792_F01-3
GCF_003385765.1	PRJNA224116	SAMN08769264	representative genome	assembly from type material	2148	Acholeplasma laidlawii	strain=DSM 23060	na	latest	Scaffold	Major	Full	2046-12-21	ASM338576v1	GCA_003385765.1	https://ftp.ncbi.nlm.nih.gov/genomes/all/GCF/003/385/765/GCF_003385765.1_ASM338576v1
GCF_025884515.1	PRJNA224116	SAMN30552787	na	na	2148	Acholeplasma laidlawii	strain=JS42	na	latest	Complete Genome	Major	Full	2108-07-20	ASM2588451v1	GCA_025884515.1	https://ftp.ncbi.nlm.nih.gov/genomes/all/GCF/025/884/515/GCF_025884515.1_ASM2588451v1
GCF_900476025.1	PRJNA224116	SAMEA4384074	na	assembly from type material	2148	Acholeplasma laidlawii	strain=NCTC10116	na	latest	Complete Genome	Major	Full	2132-05-06	50465_E02	GCA_900476025.1	https://ftp.ncbi.nlm.nih.gov/genomes/all/GCF/900/476/025/GCF_900476025.1_50465_E02
GCF_000018785.1	PRJNA224116	SAMN02603756	na	assembly from type material	2148	Acholeplasma laidlawii PG-8A	strain=PG-8A	na	latest	Complete Genome	Major	Full	2012-03-23	ASM1878v1	GCA_000018785.1	https://ftp.ncbi.nlm.nih.gov/genomes/all/GCF/000/018/785/GCF_000018785.1_ASM1878v1
GCF_000483165.1	PRJNA224116	SAMN02441097	representative genome	assembly from type material	264638	Acholeplasma multilocale ATCC 49900	strain=ATCC 49900	na	latest	Scaffold	Major	Full	2019-08-17	ASM48316v1	GCA_000483165.1	https://ftp.ncbi.nlm.nih.gov/genomes/all/GCF/000/483/165/GCF_000483165.1_ASM48316v1
GCF_900444665.1	PRJNA224116	SAMEA104224792	representative genome	assembly from type material	35623	Acholeplasma oculi	strain=NCTC10150	na	latest	Contig	Major	Full	2131-08-13	57752_G01	GCA_900444665.1	https://ftp.ncbi.nlm.nih.gov/genomes/all/GCF/900/444/665/GCF_900444665.1_57752_G01
GCF_030845255.1	PRJNA224116	SAMN36908431	na	na	1287736	Achromobacter aegrifaciens	strain=L3024	na	latest	Complete Genome	Major	Full	2121-10-30	ASM3084525v1	GCA_030845255.1	https://ftp.ncbi.nlm.nih.gov/genomes/all/GCF/030/845/255/GCF_030845255.1_ASM3084525v1
GCF_902859965.1	PRJNA224116	SAMEA6797398	representative genome	na	1287736	Achromobacter aegrifaciens	strain=LMG 26854	LMG 26854	latest	Contig	Major	Full	2134-08-12	LMG 26854	GCA_902859965.1	https://ftp.ncbi.nlm.nih.gov/genomes/all/GCF/902/859/965/GCF_902859965.1_LMG_26854
GCF_009866805.1	PRJNA224116	SAMN10829291	representative genome	assembly from type material	2511204	Achromobacter aestuarii	strain=KS-M25	na	latest	Contig	Major	Full	2064-11-17	ASM986680v1	GCA_009866805.1	https://ftp.ncbi.nlm.nih.gov/genomes/all/GCF/009/866/805/GCF_009866805.1_ASM986680v1
GCF_900496965.1	PRJNA224116	SAMEA4780388	representative genome	assembly from type material	1353888	Achromobacter agilis	strain=LMG 3411	LMG 3411	latest	Contig	Major	Full	2132-07-10	LMG 3411T	GCA_900496965.1	https://ftp.ncbi.nlm.nih.gov/genomes/all/GCF/900/496/965/GCF_900496965.1_LMG_3411T
GCF_004121055.1	PRJNA224116	SAMN08715215	representative genome	assembly from type material	1750518	Achromobacter aloeverae	strain=AVA-1	na	latest	Contig	Major	Full	2052-08-10	ASM412105v1	GCA_004121055.1	https://ftp.ncbi.nlm.nih.gov/genomes/all/GCF/004/121/055/GCF_004121055.1_ASM412105v1
GCF_902860125.1	PRJNA224116	SAMEA6797393	representative genome	na	1389935	Achromobacter animicus	strain=LMG 26691	LMG 26691	latest	Contig	Major	Full	2134-08-15	LMG 26691	GCA_902860125.1	https://ftp.ncbi.nlm.nih.gov/genomes/all/GCF/902/860/125/GCF_902860125.1_LMG_26691
GCF_903652925.1	PRJNA224116	SAMEA6647246	representative genome	assembly from type material	1287737	Achromobacter anxifer	strain=LMG 26857	LMG 26857	latest	Contig	Major	Full	2134-08-27	LMG 26857	GCA_903652925.1	https://ftp.ncbi.nlm.nih.gov/genomes/all/GCF/903/652/925/GCF_903652925.1_LMG_26857
GCF_013116765.2	PRJNA224116	SAMN14825907	na	na	1353891	Achromobacter deleyi	strain=As-55	na	latest	Complete Genome	Major	Full	2069-03-13	ASM1311676v2	GCA_013116765.2	https://ftp.ncbi.nlm.nih.gov/genomes/all/GCF/013/116/765/GCF_013116765.2_ASM1311676v2
GCF_016127315.1	PRJNA224116	SAMN16357219	na	na	1353891	Achromobacter deleyi	strain=FDAARGOS_1050	na	latest	Complete Genome	Major	Full	2079-04-26	ASM1612731v1	GCA_016127315.1	https://ftp.ncbi.nlm.nih.gov/genomes/all/GCF/016/127/315/GCF_016127315.1_ASM1612731v1
GCF_021432025.1	PRJNA224116	SAMN24471058	na	na	1353891	Achromobacter deleyi	strain=SMAs-55	na	latest	Complete Genome	Major	Full	2094-05-18	ASM2143202v1	GCA_021432025.1	https://ftp.ncbi.nlm.nih.gov/genomes/all/GCF/021/432/025/GCF_021432025.1_ASM2143202v1
GCF_902859705.1	PRJNA224116	SAMEA6647249	representative genome	assembly from type material	1353891	Achromobacter deleyi	strain=LMG 3458	LMG 3458	latest	Contig	Major	Full	2134-08-02	LMG 3458	GCA_902859705.1	https://ftp.ncbi.nlm.nih.gov/genomes/all/GCF/902/859/705/GCF_902859705.1_LMG_3458
GCF_002205315.1	PRJNA224116	SAMN06819206	na	na	32002	Achromobacter denitrificans	strain=PR1	na	latest	Complete Genome	Major	Full	2036-09-02	ASM220531v1	GCA_002205315.1	https://ftp.ncbi.nlm.nih.gov/genomes/all/GCF/002/205/315/GCF_002205315.1_ASM220531v1
GCF_013267375.1	PRJNA224116	SAMN11056503	representative genome	na	32002	Achromobacter denitrificans	strain=FDAARGOS_788	na	latest	Complete Genome	Major	Full	2069-10-21	ASM1326737v1	GCA_013267375.1	https://ftp.ncbi.nlm.nih.gov/genomes/all/GCF/013/267/375/GCF_013267375.1_ASM1326737v1
GCF_013267395.1	PRJNA224116	SAMN11056501	na	assembly from type material	32002	Achromobacter denitrificans	strain=FDAARGOS_786	na	latest	Complete Genome	Major	Full	2069-10-22	ASM1326739v1	GCA_013267395.1	https://ftp.ncbi.nlm.nih.gov/genomes/all/GCF/013/267/395/GCF_013267395.1_ASM1326739v1
GCF_013343095.1	PRJNA224116	SAMN11056502	na	na	32002	Achromobacter denitrificans	strain=FDAARGOS_787	na	latest	Complete Genome	Major	Full	2070-03-27	ASM1334309v1	GCA_013343095.1	https://ftp.ncbi.nlm.nih.gov/genomes/all/GCF/013/343/095/GCF_013343095.1_ASM1334309v1
GCF_029543025.1	PRJNA224116	SAMN10822582	na	na	32002	Achromobacter denitrificans	strain=TB	na	latest	Complete Genome	Major	Full	2115-03-11	ASM2954302v1	GCA_029543025.1	https://ftp.ncbi.nlm.nih.gov/genomes/all/GCF/029/543/025/GCF_029543025.1_ASM2954302v1
GCF_902860115.1	PRJNA224116	SAMEA6797395	representative genome	na	1287738	Achromobacter dolens	strain=LMG 26841	LMG 26841	latest	Contig	Major	Full	2134-08-14	LMG 26841	GCA_902860115.1	https://ftp.ncbi.nlm.nih.gov/genomes/all/GCF/902/860/115/GCF_902860115.1_LMG_26841
GCF_000783435.2	PRJNA224116	SAMN02934544	na	na	217204	Achromobacter insolitus	strain=FDAARGOS_88	na	latest	Complete Genome	Major	Full	2022-09-24	ASM78343v2	GCA_000783435.2	https://ftp.ncbi.nlm.nih.gov/genomes/all/GCF/000/783/435/GCF_000783435.2_ASM78343v2
GCF_001971645.1	PRJNA224116	SAMN06174288	na	assembly from type material	217204	Achromobacter insolitus	strain=DSM 23807	na	latest	Complete Genome	Major	Full	2033-06-21	ASM197164v1	GCA_001971645.1	https://ftp.ncbi.nlm.nih.gov/genomes/all/GCF/001/971/645/GCF_001971645.1_ASM197164v1
GCF_008245125.1	PRJNA224116	SAMN11158136	representative genome	na	217204	Achromobacter insolitus	strain=LCu2	na	latest	Complete Genome	Major	Full	2060-04-23	ASM824512v1	GCA_008245125.1	https://ftp.ncbi.nlm.nih.gov/genomes/all/GCF/008/245/125/GCF_008245125.1_ASM824512v1
GCF_900637265.1	PRJNA224116	SAMEA4384063	na	assembly from type material	217204	Achromobacter insolitus	strain=NCTC13520	na	latest	Complete Genome	Major	Full	2133-04-09	50432_C01	GCA_900637265.1	https://ftp.ncbi.nlm.nih.gov/genomes/all/GCF/900/637/265/GCF_900637265.1_50432_C01
GCF_902860075.1	PRJNA224116	SAMEA6797397	representative genome	na	1287735	Achromobacter insuavis	strain=LMG 26846	LMG 26846	latest	Contig	Major	Full	2134-08-13	LMG 26846	GCA_902860075.1	https://ftp.ncbi.nlm.nih.gov/genomes/all/GCF/902/860/075/GCF_902860075.1_LMG_26846
GCF_001298955.1	PRJNA224116	SAMEA2247603	representative genome	na	1353890	Achromobacter kerstersii	strain=ATCC 31444	na	latest	Scaffold	Major	Full	2026-03-23	11861_6#29	GCA_001298955.1	https://ftp.ncbi.nlm.nih.gov/genomes/all/GCF/001/298/955/GCF_001298955.1_11861_6_29
GCF_902859635.1	PRJNA224116	SAMEA6647239	representative genome	assembly from type material	470868	Achromobacter marplatensis	strain=LMG 26219	LMG 26219	latest	Contig	Major	Full	2134-08-01	LMG 26219	GCA_902859635.1	https://ftp.ncbi.nlm.nih.gov/genomes/all/GCF/902/859/635/GCF_902859635.1_LMG_26219
GCF_019968625.1	PRJNA224116	SAMN21168694	representative genome	na	1389922	Achromobacter mucicolens	strain=IA	na	latest	Chromosome	Major	Full	2090-04-23	ASM1996862v1	GCA_019968625.1	https://ftp.ncbi.nlm.nih.gov/genomes/all/GCF/019/968/625/GCF_019968625.1_ASM1996862v1
GCF_027941855.1	PRJNA224116	SAMN32638594	na	na	1389922	Achromobacter mucicolens	strain=DMF-4	na	latest	Complete Genome	Major	Full	2111-12-25	ASM2794185v1	GCA_027941855.1	https://ftp.ncbi.nlm.nih.gov/genomes/all/GCF/027/941/855/GCF_027941855.1_ASM2794185v1
GCF_029866465.1	PRJNA224116	SAMN34229298	na	na	1389922	Achromobacter mucicolens	strain=Y3	na	latest	Complete Genome	Major	Full	2116-05-08	ASM2986646v1	GCA_029866465.1	https://ftp.ncbi.nlm.nih.gov/genomes/all/GCF/029/866/465/GCF_029866465.1_ASM2986646v1
GCF_013267355.1	PRJNA224116	SAMN11056505	na	na	1353889	Achromobacter pestifer	strain=FDAARGOS_790	na	latest	Complete Genome	Major	Full	2069-10-20	ASM1326735v1	GCA_013267355.1	https://ftp.ncbi.nlm.nih.gov/genomes/all/GCF/013/267/355/GCF_013267355.1_ASM1326735v1
GCF_902859625.1	PRJNA224116	SAMEA6647247	representative genome	assembly from type material	1353889	Achromobacter pestifer	strain=LMG 3431	LMG 3431	latest	Contig	Major	Full	2134-07-31	LMG 3431	GCA_902859625.1	https://ftp.ncbi.nlm.nih.gov/genomes/all/GCF/902/859/625/GCF_902859625.1_LMG_3431
GCF_902860155.1	PRJNA224116	SAMEA6797388	representative genome	na	72556	Achromobacter piechaudii	strain=LMG 1861	LMG 1861	latest	Contig	Major	Full	2134-08-16	LMG 1861	GCA_902860155.1	https://ftp.ncbi.nlm.nih.gov/genomes/all/GCF/902/860/155/GCF_902860155.1_LMG_1861
GCF_021733725.1	PRJNA224116	SAMN20569911	representative genome	na	1389932	Achromobacter pulmonis	strain=NFZ2	na	latest	Contig	Major	Full	2095-07-14	ASM2173372v1	GCA_021733725.1	https://ftp.ncbi.nlm.nih.gov/genomes/all/GCF/021/733/725/GCF_021733725.1_ASM2173372v1
GCF_002082135.1	PRJNA224116	SAMN05715545	representative genome	na	72557	Achromobacter ruhlandii	strain=SCCH3:ACH 33-1365	na	latest	Chromosome	Major	Full	2035-04-01	ASM208213v1	GCA_002082135.1	https://ftp.ncbi.nlm.nih.gov/genomes/all/GCF/002/082/135/GCF_002082135.1_ASM208213v1
GCF_002812705.1	PRJNA224116	SAMN08043154	na	assembly from type material	217203	Achromobacter spanius	strain=DSM 23806	na	latest	Complete Genome	Major	Full	2040-04-06	ASM281270v1	GCA_002812705.1	https://ftp.ncbi.nlm.nih.gov/genomes/all/GCF/002/812/705/GCF_002812705.1_ASM281270v1
GCF_002966795.1	PRJNA224116	SAMN07581413	na	na	217203	Achromobacter spanius	strain=MYb73	na	latest	Complete Genome	Major	Full	2042-05-10	ASM296679v1	GCA_002966795.1	https://ftp.ncbi.nlm.nih.gov/genomes/all/GCF/002/966/795/GCF_002966795.1_ASM296679v1
GCF_003994415.1	PRJNA224116	SAMN10643443	na	na	217203	Achromobacter spanius	strain=UQ283	na	latest	Complete Genome	Major	Full	2051-07-13	ASM399441v1	GCA_003994415.1	https://ftp.ncbi.nlm.nih.gov/genomes/all/GCF/003/994/415/GCF_003994415.1_ASM399441v1
GCF_026692605.1	PRJNA224116	SAMN30996405	na	na	217203	Achromobacter spanius	strain=LIG3	na	latest	Complete Genome	Major	Full	2110-09-18	ASM2669260v1	GCA_026692605.1	https://ftp.ncbi.nlm.nih.gov/genomes/all/GCF/026/692/605/GCF_026692605.1_ASM2669260v1
GCF_029637605.1	PRJNA224116	SAMN33988812	na	na	217203	Achromobacter spanius	strain=LIG8	na	latest	Complete Genome	Major	Full	2115-07-16	ASM2963760v1	GCA_029637605.1	https://ftp.ncbi.nlm.nih.gov/genomes/all/GCF/029/637/605/GCF_029637605.1_ASM2963760v1
GCF_900636675.1	PRJNA224116	SAMEA3724092	representative genome	na	217203	Achromobacter spanius	strain=NCTC13519	na	latest	Complete Genome	Major	Full	2133-02-17	43781_F01	GCA_900636675.1	https://ftp.ncbi.nlm.nih.gov/genomes/all/GCF/900/636/675/GCF_900636675.1_43781_F01
GCF_900496975.1	PRJNA224116	SAMEA4780387	representative genome	assembly from type material	2069367	Achromobacter veterisilvae	strain=LMG 30378	LMG 30378	latest	Contig	Major	Full	2132-07-11	LMG 30378	GCA_900496975.1	https://ftp.ncbi.nlm.nih.gov/genomes/all/GCF/900/496/975/GCF_900496975.1_LMG_30378
GCF_001457475.1	PRJNA224116	SAMEA2517358	na	assembly from type material	85698	Achromobacter xylosoxidans	strain=NCTC10807	na	latest	Complete Genome	Major	Full	2027-02-14	NCTC10807	GCA_001457475.1	https://ftp.ncbi.nlm.nih.gov/genomes/all/GCF/001/457/475/GCF_001457475.1_NCTC10807
GCF_001558755.2	PRJNA224116	SAMN03996290	na	na	85698	Achromobacter xylosoxidans	strain=FDAARGOS_147	na	latest	Complete Genome	Major	Full	2028-03-22	ASM155875v2	GCA_001558755.2	https://ftp.ncbi.nlm.nih.gov/genomes/all/GCF/001/558/755/GCF_001558755.2_ASM155875v2
GCF_001559195.1	PRJNA224116	SAMN03996294	na	na	85698	Achromobacter xylosoxidans	strain=FDAARGOS_150	na	latest	Complete Genome	Major	Full	2028-04-06	ASM155919v2	GCA_001559195.2	https://ftp.ncbi.nlm.nih.gov/genomes/all/GCF/001/559/195/GCF_001559195.1_ASM155919v2
GCF_008432465.1	PRJNA224116	SAMN12683688	na	na	85698	Achromobacter xylosoxidans	strain=AX1	na	latest	Complete Genome	Major	Full	2060-09-11	ASM843246v1	GCA_008432465.1	https://ftp.ncbi.nlm.nih.gov/genomes/all/GCF/008/432/465/GCF_008432465.1_ASM843246v1
GCF_013282235.1	PRJNA224116	SAMN13961776	na	na	85698	Achromobacter xylosoxidans	strain=GN050	na	latest	Complete Genome	Major	Full	2069-11-20	ASM1328223v1	GCA_013282235.1	https://ftp.ncbi.nlm.nih.gov/genomes/all/GCF/013/282/235/GCF_013282235.1_ASM1328223v1
GCF_013282255.1	PRJNA224116	SAMN13961775	na	na	85698	Achromobacter xylosoxidans	strain=GN008	na	latest	Complete Genome	Major	Full	2069-11-21	ASM1328225v1	GCA_013282255.1	https://ftp.ncbi.nlm.nih.gov/genomes/all/GCF/013/282/255/GCF_013282255.1_ASM1328225v1
GCF_013343135.1	PRJNA224116	SAMN11056504	na	assembly from type material	85698	Achromobacter xylosoxidans	strain=FDAARGOS_789	na	latest	Complete Genome	Major	Full	2070-03-29	ASM1334313v1	GCA_013343135.1	https://ftp.ncbi.nlm.nih.gov/genomes/all/GCF/013/343/135/GCF_013343135.1_ASM1334313v1
GCF_014490035.1	PRJNA224116	SAMN15929548	na	na	85698	Achromobacter xylosoxidans	strain=GD03	na	latest	Complete Genome	Major	Full	2074-06-12	ASM1449003v1	GCA_014490035.1	https://ftp.ncbi.nlm.nih.gov/genomes/all/GCF/014/490/035/GCF_014490035.1_ASM1449003v1
GCF_016027035.1	PRJNA224116	SAMN13450445	na	na	85698	Achromobacter xylosoxidans	strain=FDAARGOS_915	na	latest	Complete Genome	Major	Full	2078-12-23	ASM1602703v1	GCA_016027035.1	https://ftp.ncbi.nlm.nih.gov/genomes/all/GCF/016/027/035/GCF_016027035.1_ASM1602703v1
GCF_016728825.1	PRJNA224116	SAMN16357260	representative genome	na	85698	Achromobacter xylosoxidans	strain=FDAARGOS_1091	na	latest	Complete Genome	Major	Full	2080-08-15	ASM1672882v1	GCA_016728825.1	https://ftp.ncbi.nlm.nih.gov/genomes/all/GCF/016/728/825/GCF_016728825.1_ASM1672882v1
GCF_022870085.1	PRJNA224116	SAMN14078804	na	assembly from type material	85698	Achromobacter xylosoxidans	strain=PartM-Axylosoxidans-RM8376	na	latest	Complete Genome	Major	Full	2098-12-25	ASM2287008v1	GCA_022870085.1	https://ftp.ncbi.nlm.nih.gov/genomes/all/GCF/022/870/085/GCF_022870085.1_ASM2287008v1
GCF_025426095.1	PRJNA224116	SAMN30715403	na	na	85698	Achromobacter xylosoxidans	strain=2021CK-01139	na	latest	Complete Genome	Major	Full	2107-04-21	ASM2542609v1	GCA_025426095.1	https://ftp.ncbi.nlm.nih.gov/genomes/all/GCF/025/426/095/GCF_025426095.1_ASM2542609v1
GCF_032703345.1	PRJNA224116	SAMN33560443	na	na	85698	Achromobacter xylosoxidans	strain=L7	na	latest	Complete Genome	Major	Full	2123-11-30	ASM3270334v1	GCA_032703345.1	https://ftp.ncbi.nlm.nih.gov/genomes/all/GCF/032/703/345/GCF_032703345.1_ASM3270334v1
GCF_033096405.1	PRJNA224116	SAMD00597894	na	na	85698	Achromobacter xylosoxidans	strain=H1_3_1	na	latest	Complete Genome	Major	Full	2124-04-03	ASM3309640v1	GCA_033096405.1	https://ftp.ncbi.nlm.nih.gov/genomes/all/GCF/033/096/405/GCF_033096405.1_ASM3309640v1
GCF_034078005.1	PRJNA224116	SAMN38338935	na	na	85698	Achromobacter xylosoxidans	strain=DDA01	na	latest	Complete Genome	Major	Full	2125-09-30	ASM3407800v1	GCA_034078005.1	https://ftp.ncbi.nlm.nih.gov/genomes/all/GCF/034/078/005/GCF_034078005.1_ASM3407800v1
GCF_900009115.1	PRJNA224116	SAMEA3610973	na	na	85698	Achromobacter xylosoxidans	na	AX_NCIMB_11015_WG	latest	Complete Genome	Major	Full	2127-03-01	BN2877	GCA_900009115.1	https://ftp.ncbi.nlm.nih.gov/genomes/all/GCF/900/009/115/GCF_900009115.1_BN2877
GCF_900009125.1	PRJNA224116	SAMEA3614068	na	na	85698	Achromobacter xylosoxidans	na	R4	latest	Complete Genome	Major	Full	2127-03-02	BN2905	GCA_900009125.1	https://ftp.ncbi.nlm.nih.gov/genomes/all/GCF/900/009/125/GCF_900009125.1_BN2905
GCF_900010105.1	PRJNA224116	SAMEA3614070	na	na	85698	Achromobacter xylosoxidans	na	R8	latest	Complete Genome	Major	Full	2127-03-04	R8	GCA_900010105.1	https://ftp.ncbi.nlm.nih.gov/genomes/all/GCF/900/010/105/GCF_900010105.1_R8
GCF_900475575.1	PRJNA224116	SAMEA3867441	na	na	85698	Achromobacter xylosoxidans	strain=NCTC10808	na	latest	Complete Genome	Major	Full	2132-03-25	44257_A01	GCA_900475575.1	https://ftp.ncbi.nlm.nih.gov/genomes/all/GCF/900/475/575/GCF_900475575.1_44257_A01
GCF_000165835.1	PRJNA224116	SAMN02603404	na	na	85698	Achromobacter xylosoxidans A8	strain=A8	na	latest	Complete Genome	Major	Full	2013-10-31	ASM16583v1	GCA_000165835.1	https://ftp.ncbi.nlm.nih.gov/genomes/all/GCF/000/165/835/GCF_000165835.1_ASM16583v1
GCF_000025305.1	PRJNA224116	SAMN02598507	representative genome	assembly from type material	905	Acidaminococcus fermentans DSM 20731	strain=DSM 20731	na	latest	Complete Genome	Major	Full	2012-12-01	ASM2530v1	GCA_000025305.1	https://ftp.ncbi.nlm.nih.gov/genomes/all/GCF/000/025/305/GCF_000025305.1_ASM2530v1
GCF_020735645.1	PRJNA224116	SAMN22091668	na	na	905	Acidaminococcus fermentans DSM 20731	strain=FDAARGOS_1571	na	latest	Complete Genome	Major	Full	2092-06-07	ASM2073564v1	GCA_020735645.1	https://ftp.ncbi.nlm.nih.gov/genomes/all/GCF/020/735/645/GCF_020735645.1_ASM2073564v1
GCF_025144545.1	PRJNA224116	SAMN20222632	na	na	187327	Acidaminococcus intestini	strain=D21	na	latest	Complete Genome	Major	Full	2106-06-05	ASM2514454v1	GCA_025144545.1	https://ftp.ncbi.nlm.nih.gov/genomes/all/GCF/025/144/545/GCF_025144545.1_ASM2514454v1
GCF_902381715.1	PRJNA224116	SAMEA5850943	representative genome	na	187327	Acidaminococcus intestini	na	MGYG-HGUT-01440	latest	Chromosome	Major	Full	2134-03-13	UHGG_MGYG-HGUT-01440	GCA_902381715.1	https://ftp.ncbi.nlm.nih.gov/genomes/all/GCF/902/381/715/GCF_902381715.1_UHGG_MGYG-HGUT-01440
GCF_000230275.1	PRJNA224116	SAMN02603738	na	na	187327	Acidaminococcus intestini RyC-MR95	strain=RyC-MR95	na	latest	Complete Genome	Major	Full	2015-04-11	ASM23027v1	GCA_000230275.1	https://ftp.ncbi.nlm.nih.gov/genomes/all/GCF/000/230/275/GCF_000230275.1_ASM23027v1
GCF_900095825.1	PRJNA224116	SAMEA4415163	representative genome	assembly from type material	1852375	Acidaminococcus massiliensis	strain=Marseille-P2828	na	latest	Scaffold	Major	Full	2127-08-25	PRJEB15304	GCA_900095825.1	https://ftp.ncbi.nlm.nih.gov/genomes/all/GCF/900/095/825/GCF_900095825.1_PRJEB15304
GCF_900291475.1	PRJNA224116	SAMEA104602751	representative genome	assembly from type material	2058289	Acidaminococcus provencensis	strain=Marseille-P4266	na	latest	Contig	Major	Full	2131-05-30	PRJEB23928	GCA_900291475.1	https://ftp.ncbi.nlm.nih.gov/genomes/all/GCF/900/291/475/GCF_900291475.1_PRJEB23928
GCF_900106585.1	PRJNA224116	SAMEA4521271	representative genome	assembly from type material	1871002	Acidaminococcus timonensis	strain=Marseille-P2764T	na	latest	Contig	Major	Full	2128-05-30	PRJEB16534	GCA_900106585.1	https://ftp.ncbi.nlm.nih.gov/genomes/all/GCF/900/106/585/GCF_900106585.1_PRJEB16534
GCF_003352165.1	PRJNA224116	SAMN09005679	representative genome	assembly from type material	1969806	Acidibrevibacterium fodinaquatile	strain=G45-3	na	latest	Complete Genome	Major	Full	2046-07-27	ASM335216v1	GCA_003352165.1	https://ftp.ncbi.nlm.nih.gov/genomes/all/GCF/003/352/165/GCF_003352165.1_ASM335216v1
GCF_025685625.1	PRJNA224116	SAMN18744428	representative genome	assembly from type material	1615681	Acidicapsa acidisoli	strain=SK-11	na	latest	Contig	Major	Full	2108-02-13	ASM2568562v1	GCA_025685625.1	https://ftp.ncbi.nlm.nih.gov/genomes/all/GCF/025/685/625/GCF_025685625.1_ASM2568562v1
GCF_025685685.1	PRJNA224116	SAMN18744429	representative genome	assembly from type material	2218256	Acidicapsa dinghuensis	strain=4GSKX	na	latest	Contig	Major	Full	2108-02-16	ASM2568568v1	GCA_025685685.1	https://ftp.ncbi.nlm.nih.gov/genomes/all/GCF/025/685/685/GCF_025685685.1_ASM2568568v1
GCF_025685655.1	PRJNA224116	SAMN18744430	representative genome	assembly from type material	542300	Acidicapsa ligni	strain=WH120	na	latest	Contig	Major	Full	2108-02-15	ASM2568565v1	GCA_025685655.1	https://ftp.ncbi.nlm.nih.gov/genomes/all/GCF/025/685/655/GCF_025685655.1_ASM2568565v1
GCF_902729405.1	PRJNA224116	SAMEA6497484	representative genome	na	1561005	Acididesulfobacillus acetoxydans	na	PacBioINE	latest	Complete Genome	Major	Full	2134-06-21	GenomeAssemblyPeptococcaceaeBacteriumINE	GCA_902729405.1	https://ftp.ncbi.nlm.nih.gov/genomes/all/GCF/902/729/405/GCF_902729405.1_GenomeAssemblyPeptococcaceaeBacteriumINE
GCF_001705075.2	PRJNA224116	SAMN05526184	representative genome	na	163359	Acidiferrobacter thiooxydans	strain=ZJ	na	latest	Complete Genome	Major	Full	2030-11-23	ASM170507v2	GCA_001705075.2	https://ftp.ncbi.nlm.nih.gov/genomes/all/GCF/001/705/075/GCF_001705075.2_ASM170507v2
GCF_001753165.1	PRJNA224116	SAMN05853496	representative genome	assembly from type material	2792603	Acidihalobacter aeolianus	strain=V6	na	latest	Chromosome	Major	Full	2031-08-01	ASM175316v1	GCA_001753165.1	https://ftp.ncbi.nlm.nih.gov/genomes/all/GCF/001/753/165/GCF_001753165.1_ASM175316v1
GCF_001975725.1	PRJNA224116	SAMN06240324	representative genome	assembly from type material	1765967	Acidihalobacter ferrooxydans	strain=V8	na	latest	Chromosome	Major	Full	2033-07-30	ASM197572v1	GCA_001975725.1	https://ftp.ncbi.nlm.nih.gov/genomes/all/GCF/001/975/725/GCF_001975725.1_ASM197572v1
GCF_000754095.2	PRJNA224116	SAMN02990926	representative genome	assembly from type material	160660	Acidihalobacter prosperus	strain=DSM 5130	na	latest	Contig	Major	Full	2022-03-18	ASM75409v2	GCA_000754095.2	https://ftp.ncbi.nlm.nih.gov/genomes/all/GCF/000/754/095/GCF_000754095.2_ASM75409v2
GCF_001753245.1	PRJNA224116	SAMN05828143	representative genome	assembly from type material	2819280	Acidihalobacter yilgarnensis	strain=F5	na	latest	Complete Genome	Major	Full	2031-08-04	ASM175324v1	GCA_001753245.1	https://ftp.ncbi.nlm.nih.gov/genomes/all/GCF/001/753/245/GCF_001753245.1_ASM175324v1
GCF_009909615.1	PRJNA224116	SAMN13563978	representative genome	assembly from type material	2692424	Acidiluteibacter ferrifornacis	strain=S-15	na	latest	Scaffold	Major	Full	2065-02-18	ASM990961v1	GCA_009909615.1	https://ftp.ncbi.nlm.nih.gov/genomes/all/GCF/009/909/615/GCF_009909615.1_ASM990961v1
GCF_004103715.1	PRJNA224116	SAMN10743633	representative genome	assembly from type material	2507161	Acidilutibacter cellobiosedens	strain=JN-28	na	latest	Complete Genome	Major	Full	2052-05-22	ASM410371v1	GCA_004103715.1	https://ftp.ncbi.nlm.nih.gov/genomes/all/GCF/004/103/715/GCF_004103715.1_ASM410371v1
GCF_000023265.1	PRJNA224116	SAMN02598466	representative genome	assembly from type material	53635	Acidimicrobium ferrooxidans DSM 10331	strain=DSM 10331	na	latest	Complete Genome	Major	Full	2012-09-14	ASM2326v1	GCA_000023265.1	https://ftp.ncbi.nlm.nih.gov/genomes/all/GCF/000/023/265/GCF_000023265.1_ASM2326v1
GCF_033842475.1	PRJNA224116	SAMN38186281	representative genome	na	76588	Acidiphilium acidophilum	strain=DSMZ 700	na	latest	Contig	Major	Full	2125-03-21	ASM3384247v1	GCA_033842475.1	https://ftp.ncbi.nlm.nih.gov/genomes/all/GCF/033/842/475/GCF_033842475.1_ASM3384247v1
GCF_000701585.1	PRJNA224116	SAMN02841149	representative genome	assembly from type material	523	Acidiphilium angustum ATCC 35903	strain=ATCC 35903	na	latest	Scaffold	Major	Full	2021-04-08	ASM70158v1	GCA_000701585.1	https://ftp.ncbi.nlm.nih.gov/genomes/all/GCF/000/701/585/GCF_000701585.1_ASM70158v1
GCF_000016725.1	PRJNA224116	SAMN02598339	na	na	524	Acidiphilium cryptum JF-5	strain=JF-5	na	latest	Complete Genome	Major	Full	2012-01-12	ASM1672v1	GCA_000016725.1	https://ftp.ncbi.nlm.nih.gov/genomes/all/GCF/000/016/725/GCF_000016725.1_ASM1672v1
GCF_021556475.1	PRJNA224116	SAMN25050333	representative genome	assembly from type material	768198	Acidiphilium iwatense	strain=KCTC 23505	na	latest	Contig	Major	Full	2094-12-31	ASM2155647v1	GCA_021556475.1	https://ftp.ncbi.nlm.nih.gov/genomes/all/GCF/021/556/475/GCF_021556475.1_ASM2155647v1
GCF_022558965.1	PRJNA224116	SAMN11664870	na	na	62140	Acidiphilium multivorum	strain=JZ-6	na	latest	Complete Genome	Major	Full	2097-09-18	ASM2255896v1	GCA_022558965.1	https://ftp.ncbi.nlm.nih.gov/genomes/all/GCF/022/558/965/GCF_022558965.1_ASM2255896v1
GCF_000202835.1	PRJNA224116	SAMD00060977	representative genome	assembly from type material	62140	Acidiphilium multivorum AIU301	strain=AIU301	na	latest	Complete Genome	Major	Full	2014-09-01	ASM20283v1	GCA_000202835.1	https://ftp.ncbi.nlm.nih.gov/genomes/all/GCF/000/202/835/GCF_000202835.1_ASM20283v1
GCF_900156265.1	PRJNA224116	SAMN05421828	representative genome	assembly from type material	526	Acidiphilium rubrum	strain=ATCC 35905	na	latest	Scaffold	Major	Full	2130-01-30	IMG-taxon 2681812815 annotated assembly	GCA_900156265.1	https://ftp.ncbi.nlm.nih.gov/genomes/all/GCF/900/156/265/GCF_900156265.1_IMG-taxon_2681812815_annotated_assembly
GCF_004339725.1	PRJNA224116	SAMN08769561	representative genome	assembly from type material	768535	Acidipila rosea	strain=DSM 103428	na	latest	Scaffold	Major	Full	2053-09-07	ASM433972v1	GCA_004339725.1	https://ftp.ncbi.nlm.nih.gov/genomes/all/GCF/004/339/725/GCF_004339725.1_ASM433972v1
GCF_001441165.1	PRJNA224116	SAMN04230714	representative genome	assembly from type material	1748	Acidipropionibacterium acidipropionici	strain=CGMCC 1.2230	na	latest	Complete Genome	Major	Full	2026-11-27	ASM144116v1	GCA_001441165.1	https://ftp.ncbi.nlm.nih.gov/genomes/all/GCF/001/441/165/GCF_001441165.1_ASM144116v1
GCF_001602115.1	PRJNA224116	SAMN04455717	na	na	1748	Acidipropionibacterium acidipropionici	strain=ATCC 55737	na	latest	Complete Genome	Major	Full	2028-11-15	ASM160211v1	GCA_001602115.1	https://ftp.ncbi.nlm.nih.gov/genomes/all/GCF/001/602/115/GCF_001602115.1_ASM160211v1
GCF_001855335.1	PRJNA224116	SAMN05017605	na	na	1748	Acidipropionibacterium acidipropionici	strain=F3E8	na	latest	Complete Genome	Major	Full	2031-11-23	ASM185533v1	GCA_001855335.1	https://ftp.ncbi.nlm.nih.gov/genomes/all/GCF/001/855/335/GCF_001855335.1_ASM185533v1
GCF_001975205.1	PRJNA224116	SAMN04230715	na	na	1748	Acidipropionibacterium acidipropionici	strain=WSH1105	na	latest	Complete Genome	Major	Full	2033-07-10	ASM197520v1	GCA_001975205.1	https://ftp.ncbi.nlm.nih.gov/genomes/all/GCF/001/975/205/GCF_001975205.1_ASM197520v1
GCF_003956085.1	PRJNA224116	SAMN09667102	na	na	1748	Acidipropionibacterium acidipropionici	strain=WGS7	na	latest	Complete Genome	Major	Full	2050-12-24	ASM395608v1	GCA_003956085.1	https://ftp.ncbi.nlm.nih.gov/genomes/all/GCF/003/956/085/GCF_003956085.1_ASM395608v1
GCF_005890155.1	PRJNA224116	SAMN11653933	na	na	1748	Acidipropionibacterium acidipropionici	strain=FAM 19036	na	latest	Complete Genome	Major	Full	2056-11-23	ASM589015v1	GCA_005890155.1	https://ftp.ncbi.nlm.nih.gov/genomes/all/GCF/005/890/155/GCF_005890155.1_ASM589015v1
GCF_000310065.1	PRJNA224116	SAMN02603885	na	na	1748	Acidipropionibacterium acidipropionici ATCC 4875	strain=ATCC 4875	na	latest	Complete Genome	Major	Full	2016-11-21	ASM31006v1	GCA_000310065.1	https://ftp.ncbi.nlm.nih.gov/genomes/all/GCF/000/310/065/GCF_000310065.1_ASM31006v1
GCF_004011055.1	PRJNA224116	SAMN08242443	na	na	1749	Acidipropionibacterium jensenii	strain=JS280	na	latest	Complete Genome	Major	Full	2052-01-07	ASM401105v1	GCA_004011055.1	https://ftp.ncbi.nlm.nih.gov/genomes/all/GCF/004/011/055/GCF_004011055.1_ASM401105v1
GCF_004011075.1	PRJNA224116	SAMN08242442	na	na	1749	Acidipropionibacterium jensenii	strain=JS279	na	latest	Complete Genome	Major	Full	2052-01-08	ASM401107v1	GCA_004011075.1	https://ftp.ncbi.nlm.nih.gov/genomes/all/GCF/004/011/075/GCF_004011075.1_ASM401107v1
GCF_005890135.1	PRJNA224116	SAMN11653934	representative genome	na	1749	Acidipropionibacterium jensenii	strain=FAM 19038	na	latest	Complete Genome	Major	Full	2056-11-22	ASM589013v1	GCA_005890135.1	https://ftp.ncbi.nlm.nih.gov/genomes/all/GCF/005/890/135/GCF_005890135.1_ASM589013v1
GCF_900637925.1	PRJNA224116	SAMEA48420418	na	na	1749	Acidipropionibacterium jensenii	strain=NCTC13652	na	latest	Complete Genome	Major	Full	2133-05-23	52941_C01	GCA_900637925.1	https://ftp.ncbi.nlm.nih.gov/genomes/all/GCF/900/637/925/GCF_900637925.1_52941_C01
GCF_000423445.1	PRJNA224116	SAMN02440839	representative genome	assembly from type material	1751	Acidipropionibacterium thoenii DSM 20276	strain=DSM 20276	na	latest	Scaffold	Major	Full	2018-09-08	ASM42344v1	GCA_000423445.1	https://ftp.ncbi.nlm.nih.gov/genomes/all/GCF/000/423/445/GCF_000423445.1_ASM42344v1
GCF_900605005.1	PRJNA224116	SAMEA5040251	representative genome	assembly from type material	2161818	Acidipropionibacterium timonense	strain=Marseille-P4482	na	latest	Scaffold	Major	Full	2132-09-03	PRJEB25873	GCA_900605005.1	https://ftp.ncbi.nlm.nih.gov/genomes/all/GCF/900/605/005/GCF_900605005.1_PRJEB25873
GCF_003325455.1	PRJNA224116	SAMN08125534	representative genome	assembly from type material	2057246	Acidipropionibacterium virtanenii	strain=JS278	na	latest	Complete Genome	Major	Full	2046-02-17	ASM332545v1	GCA_003325455.1	https://ftp.ncbi.nlm.nih.gov/genomes/all/GCF/003/325/455/GCF_003325455.1_ASM332545v1
GCF_003330725.1	PRJNA224116	SAMN09460743	representative genome	assembly from type material	2211140	Acidisarcina polymorpha	strain=SBC82	na	latest	Complete Genome	Major	Full	2046-02-25	ASM333072v1	GCA_003330725.1	https://ftp.ncbi.nlm.nih.gov/genomes/all/GCF/003/330/725/GCF_003330725.1_ASM333072v1
GCF_020621385.1	PRJNA224116	SAMN17293405	representative genome	assembly from type material	2802395	Acidisoma cellulosilyticum	strain=HW T5.17	na	latest	Contig	Major	Full	2092-01-17	ASM2062138v1	GCA_020621385.1	https://ftp.ncbi.nlm.nih.gov/genomes/all/GCF/020/621/385/GCF_020621385.1_ASM2062138v1
GCF_020618775.1	PRJNA224116	SAMN17370876	representative genome	assembly from type material	2802396	Acidisoma silvae	strain=HW T2.11	na	latest	Contig	Major	Full	2092-01-16	ASM2061877v1	GCA_020618775.1	https://ftp.ncbi.nlm.nih.gov/genomes/all/GCF/020/618/775/GCF_020618775.1_ASM2061877v1
GCF_000964365.1	PRJNA224116	SAMD00036637	representative genome	assembly from type material	50715	Acidisphaera rubrifaciens HS-AP3	strain=HS-AP3	na	latest	Scaffold	Major	Full	2024-04-01	ASM96436v1	GCA_000964365.1	https://ftp.ncbi.nlm.nih.gov/genomes/all/GCF/000/964/365/GCF_000964365.1_ASM96436v1
GCF_023130475.1	PRJNA224116	SAMN18219198	representative genome	na	667306	Aciditerrimonas ferrireducens	strain=MV1	na	latest	Scaffold	Major	Full	2099-11-17	ASM2313047v1	GCA_023130475.1	https://ftp.ncbi.nlm.nih.gov/genomes/all/GCF/023/130/475/GCF_023130475.1_ASM2313047v1
GCF_001650235.3	PRJNA224116	SAMN04849265	na	na	33059	Acidithiobacillus caldus	strain=MTH-04	na	latest	Complete Genome	Major	Full	2029-10-02	ASM165023v3	GCA_001650235.3	https://ftp.ncbi.nlm.nih.gov/genomes/all/GCF/001/650/235/GCF_001650235.3_ASM165023v3
GCF_008694225.1	PRJNA224116	SAMN12704278	representative genome	na	33059	Acidithiobacillus caldus	strain=MTH-04	na	latest	Chromosome	Major	Full	2060-12-30	ASM869422v1	GCA_008694225.1	https://ftp.ncbi.nlm.nih.gov/genomes/all/GCF/008/694/225/GCF_008694225.1_ASM869422v1
GCF_031200535.1	PRJNA224116	SAMN37179809	na	na	33059	Acidithiobacillus caldus	na	BR_03	latest	Complete Genome	Major	Full	2122-07-08	ASM3120053v1	GCA_031200535.1	https://ftp.ncbi.nlm.nih.gov/genomes/all/GCF/031/200/535/GCF_031200535.1_ASM3120053v1
GCF_000175575.2	PRJNA224116	SAMN02469802	na	assembly from type material	33059	Acidithiobacillus caldus ATCC 51756	strain=ATCC 51756	na	latest	Complete Genome	Major	Full	2014-01-11	ASM17557v2	GCA_000175575.2	https://ftp.ncbi.nlm.nih.gov/genomes/all/GCF/000/175/575/GCF_000175575.2_ASM17557v2
GCF_000221025.1	PRJNA224116	SAMN02603220	na	na	33059	Acidithiobacillus caldus SM-1	strain=SM-1	na	latest	Complete Genome	Major	Full	2015-02-01	ASM22102v1	GCA_000221025.1	https://ftp.ncbi.nlm.nih.gov/genomes/all/GCF/000/221/025/GCF_000221025.1_ASM22102v1
GCF_018853445.1	PRJNA224116	SAMN14733559	representative genome	assembly from type material	3063952	Acidithiobacillus concretivorus	strain=ATCC 19703	na	latest	Contig	Major	Full	2087-01-10	ASM1885344v1	GCA_018853445.1	https://ftp.ncbi.nlm.nih.gov/genomes/all/GCF/018/853/445/GCF_018853445.1_ASM1885344v1
GCF_003966655.1	PRJNA224116	SAMD00129984	representative genome	assembly from type material	1232575	Acidithiobacillus ferridurans	strain=JCM 18981	na	latest	Complete Genome	Major	Full	2051-02-23	ASM396665v1	GCA_003966655.1	https://ftp.ncbi.nlm.nih.gov/genomes/all/GCF/003/966/655/GCF_003966655.1_ASM396665v1
GCF_020844025.1	PRJNA224116	SAMN20559762	representative genome	na	1689834	Acidithiobacillus ferriphilus	strain=GT2	na	latest	Complete Genome	Major	Full	2092-09-30	ASM2084402v1	GCA_020844025.1	https://ftp.ncbi.nlm.nih.gov/genomes/all/GCF/020/844/025/GCF_020844025.1_ASM2084402v1
GCF_028215975.1	PRJNA224116	SAMN32803239	na	na	1689834	Acidithiobacillus ferriphilus	strain=YL25	na	latest	Complete Genome	Major	Full	2112-04-17	ASM2821597v1	GCA_028215975.1	https://ftp.ncbi.nlm.nih.gov/genomes/all/GCF/028/215/975/GCF_028215975.1_ASM2821597v1
GCF_016250455.1	PRJNA224116	SAMN15644336	na	na	160808	Acidithiobacillus ferrivorans	strain=XJFY6S-08	na	latest	Complete Genome	Major	Full	2079-06-24	ASM1625045v1	GCA_016250455.1	https://ftp.ncbi.nlm.nih.gov/genomes/all/GCF/016/250/455/GCF_016250455.1_ASM1625045v1
GCF_900174455.1	PRJNA224116	SAMEA100981168	representative genome	na	160808	Acidithiobacillus ferrivorans	na	PRJEB5721	latest	Chromosome	Major	Full	2130-05-27	NEW_PRJEB5721	GCA_900174455.1	https://ftp.ncbi.nlm.nih.gov/genomes/all/GCF/900/174/455/GCF_900174455.1_NEW_PRJEB5721
GCF_000214095.2	PRJNA224116	SAMN00713557	na	na	160808	Acidithiobacillus ferrivorans SS3	strain=SS3	na	latest	Complete Genome	Major	Full	2014-11-18	ASM21409v3	GCA_000214095.3	https://ftp.ncbi.nlm.nih.gov/genomes/all/GCF/000/214/095/GCF_000214095.2_ASM21409v3
GCF_013462805.1	PRJNA224116	SAMN11772250	representative genome	na	920	Acidithiobacillus ferrooxidans	strain=YNTRS-40	na	latest	Complete Genome	Major	Full	2071-07-06	ASM1346280v1	GCA_013462805.1	https://ftp.ncbi.nlm.nih.gov/genomes/all/GCF/013/462/805/GCF_013462805.1_ASM1346280v1
GCF_019856615.1	PRJNA224116	SAMN21013934	na	na	920	Acidithiobacillus ferrooxidans	strain=BYM	na	latest	Complete Genome	Major	Full	2089-11-14	ASM1985661v1	GCA_019856615.1	https://ftp.ncbi.nlm.nih.gov/genomes/all/GCF/019/856/615/GCF_019856615.1_ASM1985661v1
GCF_020887015.1	PRJNA224116	SAMD00400416	na	na	920	Acidithiobacillus ferrooxidans	strain=NFP31	na	latest	Complete Genome	Major	Full	2092-12-11	ASM2088701v1	GCA_020887015.1	https://ftp.ncbi.nlm.nih.gov/genomes/all/GCF/020/887/015/GCF_020887015.1_ASM2088701v1
GCF_000021485.1	PRJNA224116	SAMN02603974	na	assembly from type material	920	Acidithiobacillus ferrooxidans ATCC 23270	strain=ATCC 23270	na	latest	Complete Genome	Major	Full	2012-07-07	ASM2148v1	GCA_000021485.1	https://ftp.ncbi.nlm.nih.gov/genomes/all/GCF/000/021/485/GCF_000021485.1_ASM2148v1
GCF_000020825.1	PRJNA224116	SAMN02598372	na	na	920	Acidithiobacillus ferrooxidans ATCC 53993	strain=ATCC 53993	na	latest	Complete Genome	Major	Full	2012-06-11	ASM2082v1	GCA_000020825.1	https://ftp.ncbi.nlm.nih.gov/genomes/all/GCF/000/020/825/GCF_000020825.1_ASM2082v1
GCF_018854495.1	PRJNA224116	SAMN14556242	representative genome	assembly from type material	3063951	Acidithiobacillus ferruginosus	strain=CF3	na	latest	Contig	Major	Full	2087-01-14	ASM1885449v1	GCA_018854495.1	https://ftp.ncbi.nlm.nih.gov/genomes/all/GCF/018/854/495/GCF_018854495.1_ASM1885449v1
GCF_002847505.1	PRJNA224116	SAMN06368307	representative genome	assembly from type material	187490	Acidithiobacillus marinus	strain=SH	na	latest	Contig	Major	Full	2040-08-10	ASM284750v1	GCA_002847505.1	https://ftp.ncbi.nlm.nih.gov/genomes/all/GCF/002/847/505/GCF_002847505.1_ASM284750v1
GCF_018853465.1	PRJNA224116	SAMN14646540	representative genome	assembly from type material	2729135	Acidithiobacillus montserratensis	strain=GG1-14	na	latest	Contig	Major	Full	2087-01-11	ASM1885346v1	GCA_018853465.1	https://ftp.ncbi.nlm.nih.gov/genomes/all/GCF/018/853/465/GCF_018853465.1_ASM1885346v1
GCF_003721225.1	PRJNA224116	SAMN10340744	representative genome	assembly from type material	1867749	Acidithiobacillus sulfuriphilus	strain=CJ-2	na	latest	Contig	Major	Full	2049-08-16	ASM372122v1	GCA_003721225.1	https://ftp.ncbi.nlm.nih.gov/genomes/all/GCF/003/721/225/GCF_003721225.1_ASM372122v1
GCF_018853815.1	PRJNA224116	SAMN14361138	representative genome	assembly from type material	1958756	Acidithiobacillus sulfurivorans	strain=RW2	na	latest	Contig	Major	Full	2087-01-12	ASM1885381v1	GCA_018853815.1	https://ftp.ncbi.nlm.nih.gov/genomes/all/GCF/018/853/815/GCF_018853815.1_ASM1885381v1
GCF_009662475.1	PRJNA224116	SAMN13037501	representative genome	assembly from type material	930	Acidithiobacillus thiooxidans ATCC 19377	strain=ATCC 19377	na	latest	Complete Genome	Major	Full	2062-11-20	ASM966247v1	GCA_009662475.1	https://ftp.ncbi.nlm.nih.gov/genomes/all/GCF/009/662/475/GCF_009662475.1_ASM966247v1
GCF_000949295.1	PRJNA224116	SAMN03301760	representative genome	assembly from type material	1280514	Acidithrix ferrooxidans	strain=PY-F3	na	latest	Contig	Major	Full	2023-12-13	ASM94929v1	GCA_000949295.1	https://ftp.ncbi.nlm.nih.gov/genomes/all/GCF/000/949/295/GCF_000949295.1_ASM94929v1
GCF_000022565.1	PRJNA224116	SAMN02603447	representative genome	assembly from type material	33075	Acidobacterium capsulatum ATCC 51196	strain=ATCC 51196	na	latest	Complete Genome	Major	Full	2012-08-13	ASM2256v1	GCA_000022565.1	https://ftp.ncbi.nlm.nih.gov/genomes/all/GCF/000/022/565/GCF_000022565.1_ASM2256v1
GCF_900129125.1	PRJNA224116	SAMN02746095	representative genome	assembly from type material	33998	Acidocella aminolytica 101 = DSM 11237	strain=DSM 11237	na	latest	Scaffold	Major	Full	2129-07-27	IMG-taxon 2582581264 annotated assembly	GCA_900129125.1	https://ftp.ncbi.nlm.nih.gov/genomes/all/GCF/900/129/125/GCF_900129125.1_IMG-taxon_2582581264_annotated_assembly
GCF_030160635.1	PRJNA224116	SAMD00576795	representative genome	assembly from type material	1922313	Acidocella aquatica	strain=NBRC 112502	na	latest	Scaffold	Major	Full	2118-01-21	ASM3016063v1	GCA_030160635.1	https://ftp.ncbi.nlm.nih.gov/genomes/all/GCF/030/160/635/GCF_030160635.1_ASM3016063v1
GCF_014201825.1	PRJNA224116	SAMN14908346	representative genome	assembly from type material	1303579	Acidocella aromatica	strain=DSM 27026	na	latest	Contig	Major	Full	2073-03-28	ASM1420182v1	GCA_014201825.1	https://ftp.ncbi.nlm.nih.gov/genomes/all/GCF/014/201/825/GCF_014201825.1_ASM1420182v1
GCF_000687875.1	PRJNA224116	SAMN02743889	representative genome	assembly from type material	525	Acidocella facilis ATCC 35904	strain=ATCC 35904	na	latest	Contig	Major	Full	2021-02-08	ASM68787v1	GCA_000687875.1	https://ftp.ncbi.nlm.nih.gov/genomes/all/GCF/000/687/875/GCF_000687875.1_ASM68787v1
GCF_004346035.1	PRJNA224116	SAMN10363313	representative genome	assembly from type material	437	Acidomonas methanolica	strain=DSM 5432	na	latest	Contig	Major	Full	2053-11-02	ASM434603v1	GCA_004346035.1	https://ftp.ncbi.nlm.nih.gov/genomes/all/GCF/004/346/035/GCF_004346035.1_ASM434603v1
GCF_000015025.1	PRJNA224116	SAMN02598358	representative genome	assembly from type material	28049	Acidothermus cellulolyticus 11B	strain=11B; ATCC 43068	na	latest	Complete Genome	Major	Full	2011-11-21	ASM1502v1	GCA_000015025.1	https://ftp.ncbi.nlm.nih.gov/genomes/all/GCF/000/015/025/GCF_000015025.1_ASM1502v1
GCF_002157125.1	PRJNA224116	SAMN03755634	na	na	553814	Acidovorax carolinensis	strain=P4	na	latest	Complete Genome	Major	Full	2036-02-08	ASM215712v1	GCA_002157125.1	https://ftp.ncbi.nlm.nih.gov/genomes/all/GCF/002/157/125/GCF_002157125.1_ASM215712v1
GCF_002157145.1	PRJNA224116	SAMN03755632	na	assembly from type material	553814	Acidovorax carolinensis	strain=NA3	na	latest	Complete Genome	Major	Full	2036-02-09	ASM215714v1	GCA_002157145.1	https://ftp.ncbi.nlm.nih.gov/genomes/all/GCF/002/157/145/GCF_002157145.1_ASM215714v1
GCF_002157165.1	PRJNA224116	SAMN03755631	representative genome	na	553814	Acidovorax carolinensis	strain=NA2	na	latest	Complete Genome	Major	Full	2036-02-10	ASM215716v1	GCA_002157165.1	https://ftp.ncbi.nlm.nih.gov/genomes/all/GCF/002/157/165/GCF_002157165.1_ASM215716v1
GCF_002157185.1	PRJNA224116	SAMN03755633	na	na	553814	Acidovorax carolinensis	strain=P3	na	latest	Complete Genome	Major	Full	2036-02-11	ASM215718v1	GCA_002157185.1	https://ftp.ncbi.nlm.nih.gov/genomes/all/GCF/002/157/185/GCF_002157185.1_ASM215718v1
GCF_003581445.1	PRJNA224116	SAMN09976660	representative genome	na	1675792	Acidovorax cavernicola	strain=1011MAR4D40.2	na	latest	Contig	Major	Full	2048-02-03	ASM358144v1	GCA_003581445.1	https://ftp.ncbi.nlm.nih.gov/genomes/all/GCF/003/581/445/GCF_003581445.1_ASM358144v1
GCF_007993815.1	PRJNA224116	SAMN04487816	representative genome	assembly from type material	47920	Acidovorax delafieldii	strain=DSM 64	na	latest	Scaffold	Major	Full	2059-09-29	ASM799381v1	GCA_007993815.1	https://ftp.ncbi.nlm.nih.gov/genomes/all/GCF/007/993/815/GCF_007993815.1_ASM799381v1
GCF_023913775.1	PRJNA224116	SAMN29052109	representative genome	assembly from type material	12917	Acidovorax facilis	strain=DSM 649	na	latest	Scaffold	Major	Full	2102-07-03	ASM2391377v1	GCA_023913775.1	https://ftp.ncbi.nlm.nih.gov/genomes/all/GCF/023/913/775/GCF_023913775.1_ASM2391377v1
GCF_002245625.1	PRJNA224116	SAMN07156299	representative genome	assembly from type material	2004485	Acidovorax kalamii	strain=KNDSW-TSA6	na	latest	Scaffold	Major	Full	2037-07-14	ASM224562v1	GCA_002245625.1	https://ftp.ncbi.nlm.nih.gov/genomes/all/GCF/002/245/625/GCF_002245625.1_ASM224562v1
GCF_020510705.1	PRJNA224116	SAMN19030609	na	na	758826	Acidovorax radicis	strain=79	na	latest	Complete Genome	Major	Full	2091-08-18	ASM2051070v1	GCA_020510705.1	https://ftp.ncbi.nlm.nih.gov/genomes/all/GCF/020/510/705/GCF_020510705.1_ASM2051070v1
GCF_000204195.1	PRJNA224116	SAMN02469888	representative genome	assembly from type material	758826	Acidovorax radicis N35	strain=N35	na	latest	Contig	Major	Full	2014-09-13	ASM20419v1	GCA_000204195.2	https://ftp.ncbi.nlm.nih.gov/genomes/all/GCF/000/204/195/GCF_000204195.1_ASM20419v1
GCF_900107605.1	PRJNA224116	SAMN05421875	representative genome	assembly from type material	592050	Acidovorax soli	strain=DSM 25157	na	latest	Contig	Major	Full	2128-07-06	IMG-taxon 2675903230 annotated assembly	GCA_900107605.1	https://ftp.ncbi.nlm.nih.gov/genomes/all/GCF/900/107/605/GCF_900107605.1_IMG-taxon_2675903230_annotated_assembly
GCF_028596105.1	PRJNA224116	SAMN33025486	representative genome	na	80878	Acidovorax temperans	strain=LMJ	na	latest	Complete Genome	Major	Full	2112-12-02	ASM2859610v1	GCA_028596105.1	https://ftp.ncbi.nlm.nih.gov/genomes/all/GCF/028/596/105/GCF_028596105.1_ASM2859610v1
GCF_900095025.1	PRJNA224116	SAMN05428935	representative genome	assembly from type material	1673609	Acinetobacter albensis	strain=ANC 4874	na	latest	Contig	Major	Full	2127-08-12	IMG-taxon 2671180230 annotated assembly	GCA_900095025.1	https://ftp.ncbi.nlm.nih.gov/genomes/all/GCF/900/095/025/GCF_900095025.1_IMG-taxon_2671180230_annotated_assembly
GCF_023499985.1	PRJNA224116	SAMN28155925	representative genome	assembly from type material	2942470	Acinetobacter amyesii	strain=ANC 5579	na	latest	Contig	Major	Full	2101-01-13	ASM2349998v1	GCA_023499985.1	https://ftp.ncbi.nlm.nih.gov/genomes/all/GCF/023/499/985/GCF_023499985.1_ASM2349998v1
GCF_900197575.1	PRJNA224116	SAMN05444584	representative genome	na	1229165	Acinetobacter apis	strain=ANC 5114	na	latest	Scaffold	Major	Full	2130-12-25	IMG-taxon 2690315601 annotated assembly	GCA_900197575.1	https://ftp.ncbi.nlm.nih.gov/genomes/all/GCF/900/197/575/GCF_900197575.1_IMG-taxon_2690315601_annotated_assembly
GCF_015627105.1	PRJNA224116	SAMN12610052	representative genome	assembly from type material	2605383	Acinetobacter baretiae	strain=B10A	na	latest	Contig	Major	Full	2078-05-03	ASM1562710v1	GCA_015627105.1	https://ftp.ncbi.nlm.nih.gov/genomes/all/GCF/015/627/105/GCF_015627105.1_ASM1562710v1
GCF_000695855.3	PRJNA224116	SAMN02714232	na	na	470	Acinetobacter baumannii	strain=AC29	na	latest	Complete Genome	Major	Full	2021-03-04	ASM69585v3	GCA_000695855.3	https://ftp.ncbi.nlm.nih.gov/genomes/all/GCF/000/695/855/GCF_000695855.3_ASM69585v3
GCF_000746605.1	PRJNA224116	SAMN02940901	na	na	470	Acinetobacter baumannii	strain=AB31	na	latest	Complete Genome	Major	Full	2022-02-06	ASM74660v1	GCA_000746605.1	https://ftp.ncbi.nlm.nih.gov/genomes/all/GCF/000/746/605/GCF_000746605.1_ASM74660v1
GCF_000746645.1	PRJNA224116	SAMN02940899	na	na	470	Acinetobacter baumannii	strain=AB30	na	latest	Complete Genome	Major	Full	2022-02-08	ASM74664v1	GCA_000746645.1	https://ftp.ncbi.nlm.nih.gov/genomes/all/GCF/000/746/645/GCF_000746645.1_ASM74664v1
GCF_000761175.1	PRJNA224116	SAMN03075316	na	na	470	Acinetobacter baumannii	strain=Strain AbH12O-A2	na	latest	Complete Genome	Major	Full	2022-06-07	ASM76117v1	GCA_000761175.1	https://ftp.ncbi.nlm.nih.gov/genomes/all/GCF/000/761/175/GCF_000761175.1_ASM76117v1
GCF_000794125.2	PRJNA224116	SAMN03105183	na	na	470	Acinetobacter baumannii	strain=AB6870155	na	latest	Complete Genome	Major	Full	2022-11-04	ASM79412v2	GCA_000794125.2	https://ftp.ncbi.nlm.nih.gov/genomes/all/GCF/000/794/125/GCF_000794125.2_ASM79412v2
GCF_000814345.1	PRJNA224116	SAMN03263969	na	na	470	Acinetobacter baumannii	strain=6200	na	latest	Complete Genome	Major	Full	2023-01-12	ASM81434v1	GCA_000814345.1	https://ftp.ncbi.nlm.nih.gov/genomes/all/GCF/000/814/345/GCF_000814345.1_ASM81434v1
GCF_000828935.1	PRJNA224116	SAMD00020223	na	na	470	Acinetobacter baumannii	strain=IOMTU433	na	latest	Complete Genome	Major	Full	2023-05-12	ASM82893v1	GCA_000828935.1	https://ftp.ncbi.nlm.nih.gov/genomes/all/GCF/000/828/935/GCF_000828935.1_ASM82893v1
GCF_000830055.1	PRJNA224116	SAMN03248539	na	na	470	Acinetobacter baumannii	strain=A1	na	latest	Complete Genome	Major	Full	2023-06-13	ASM83005v1	GCA_000830055.1	https://ftp.ncbi.nlm.nih.gov/genomes/all/GCF/000/830/055/GCF_000830055.1_ASM83005v1
GCF_000939415.2	PRJNA224116	SAMN03277095	na	na	470	Acinetobacter baumannii	strain=ORAB01	na	latest	Complete Genome	Major	Full	2023-11-14	HGAP assembly of Acinetobacter baumannii ORAB01	GCA_000939415.2	https://ftp.ncbi.nlm.nih.gov/genomes/all/GCF/000/939/415/GCF_000939415.2_HGAP_assembly_of_Acinetobacter_baumannii_ORAB01
GCF_000963815.1	PRJNA224116	SAMN02894434	na	na	470	Acinetobacter baumannii	strain=AB5075-UW	na	latest	Complete Genome	Major	Full	2024-03-23	ASM96381v1	GCA_000963815.1	https://ftp.ncbi.nlm.nih.gov/genomes/all/GCF/000/963/815/GCF_000963815.1_ASM96381v1
GCF_001026965.1	PRJNA224116	SAMN03290686	na	na	470	Acinetobacter baumannii	strain=XH386	na	latest	Complete Genome	Major	Full	2025-02-04	ASM102696v1	GCA_001026965.1	https://ftp.ncbi.nlm.nih.gov/genomes/all/GCF/001/026/965/GCF_001026965.1_ASM102696v1
GCF_001077555.2	PRJNA224116	SAMN03770534	na	na	470	Acinetobacter baumannii	strain=B8342	na	latest	Complete Genome	Major	Full	2025-06-18	ASM107755v2	GCA_001077555.2	https://ftp.ncbi.nlm.nih.gov/genomes/all/GCF/001/077/555/GCF_001077555.2_ASM107755v2
GCF_001077655.1	PRJNA224116	SAMN03817045	na	na	470	Acinetobacter baumannii	strain=Ab04-mff	na	latest	Complete Genome	Major	Full	2025-06-19	ASM107765v1	GCA_001077655.1	https://ftp.ncbi.nlm.nih.gov/genomes/all/GCF/001/077/655/GCF_001077655.1_ASM107765v1
GCF_001077675.1	PRJNA224116	SAMN03817043	na	na	470	Acinetobacter baumannii	strain=ATCC 17978-mff	na	latest	Complete Genome	Major	Full	2025-06-20	ASM107767v1	GCA_001077675.1	https://ftp.ncbi.nlm.nih.gov/genomes/all/GCF/001/077/675/GCF_001077675.1_ASM107767v1
GCF_001077965.2	PRJNA224116	SAMN03771402	na	na	470	Acinetobacter baumannii	strain=B8300	na	latest	Complete Genome	Major	Full	2025-06-24	ASM107796v2	GCA_001077965.2	https://ftp.ncbi.nlm.nih.gov/genomes/all/GCF/001/077/965/GCF_001077965.2_ASM107796v2
GCF_001261895.2	PRJNA224116	SAMEA3751109	na	na	470	Acinetobacter baumannii	na	R2090	latest	Complete Genome	Major	Full	2025-09-29	R2090	GCA_001261895.2	https://ftp.ncbi.nlm.nih.gov/genomes/all/GCF/001/261/895/GCF_001261895.2_R2090
GCF_001399655.1	PRJNA224116	SAMN04029125	na	na	470	Acinetobacter baumannii	strain=D36	na	latest	Complete Genome	Major	Full	2026-06-24	ASM139965v1	GCA_001399655.1	https://ftp.ncbi.nlm.nih.gov/genomes/all/GCF/001/399/655/GCF_001399655.1_ASM139965v1
GCF_001457535.1	PRJNA224116	SAMEA3449716	na	na	470	Acinetobacter baumannii	na	CIP70.10	latest	Complete Genome	Major	Full	2027-02-16	CIP70.10	GCA_001457535.1	https://ftp.ncbi.nlm.nih.gov/genomes/all/GCF/001/457/535/GCF_001457535.1_CIP70.10
GCF_001514375.1	PRJNA224116	SAMN03941550	na	na	470	Acinetobacter baumannii	strain=KBN10P02143	na	latest	Complete Genome	Major	Full	2027-09-04	ASM151437v1	GCA_001514375.1	https://ftp.ncbi.nlm.nih.gov/genomes/all/GCF/001/514/375/GCF_001514375.1_ASM151437v1
GCF_001517645.1	PRJNA224116	SAMEA3715145	na	na	470	Acinetobacter baumannii	na	R2091	latest	Complete Genome	Major	Full	2027-10-05	R2091	GCA_001517645.1	https://ftp.ncbi.nlm.nih.gov/genomes/all/GCF/001/517/645/GCF_001517645.1_R2091
GCF_001543995.1	PRJNA224116	SAMN04448797	na	na	470	Acinetobacter baumannii	strain=YU-R612	na	latest	Complete Genome	Major	Full	2027-12-02	ASM154399v1	GCA_001543995.1	https://ftp.ncbi.nlm.nih.gov/genomes/all/GCF/001/543/995/GCF_001543995.1_ASM154399v1
GCF_001573065.1	PRJNA224116	SAMN03890258	na	na	470	Acinetobacter baumannii	strain=XH860	na	latest	Complete Genome	Major	Full	2028-06-09	ASM157306v1	GCA_001573065.1	https://ftp.ncbi.nlm.nih.gov/genomes/all/GCF/001/573/065/GCF_001573065.1_ASM157306v1
GCF_001573085.1	PRJNA224116	SAMN03890257	na	na	470	Acinetobacter baumannii	strain=XH859	na	latest	Complete Genome	Major	Full	2028-06-10	ASM157308v1	GCA_001573085.1	https://ftp.ncbi.nlm.nih.gov/genomes/all/GCF/001/573/085/GCF_001573085.1_ASM157308v1
GCF_001573105.1	PRJNA224116	SAMN03890255	na	na	470	Acinetobacter baumannii	strain=XH857	na	latest	Complete Genome	Major	Full	2028-06-11	ASM157310v1	GCA_001573105.1	https://ftp.ncbi.nlm.nih.gov/genomes/all/GCF/001/573/105/GCF_001573105.1_ASM157310v1
GCF_001573125.1	PRJNA224116	SAMN03890253	na	na	470	Acinetobacter baumannii	strain=XH856	na	latest	Complete Genome	Major	Full	2028-06-12	ASM157312v1	GCA_001573125.1	https://ftp.ncbi.nlm.nih.gov/genomes/all/GCF/001/573/125/GCF_001573125.1_ASM157312v1
GCF_001578145.1	PRJNA224116	SAMN03890256	na	na	470	Acinetobacter baumannii	strain=XH858	na	latest	Complete Genome	Major	Full	2028-06-28	ASM157814v1	GCA_001578145.1	https://ftp.ncbi.nlm.nih.gov/genomes/all/GCF/001/578/145/GCF_001578145.1_ASM157814v1
GCF_001593425.2	PRJNA224116	SAMN04273153	na	na	470	Acinetobacter baumannii	strain=ATCC 17978-VU	na	latest	Complete Genome	Major	Full	2028-09-26	ASM159342v2	GCA_001593425.2	https://ftp.ncbi.nlm.nih.gov/genomes/all/GCF/001/593/425/GCF_001593425.2_ASM159342v2
GCF_001636235.1	PRJNA224116	SAMN04485290	na	na	470	Acinetobacter baumannii	strain=3207	na	latest	Complete Genome	Major	Full	2029-06-18	ASM163623v1	GCA_001636235.1	https://ftp.ncbi.nlm.nih.gov/genomes/all/GCF/001/636/235/GCF_001636235.1_ASM163623v1
GCF_001668465.2	PRJNA224116	SAMN05238697	na	na	470	Acinetobacter baumannii	strain=ABUH773	na	latest	Complete Genome	Major	Full	2030-02-01	ASM166846v2	GCA_001668465.2	https://ftp.ncbi.nlm.nih.gov/genomes/all/GCF/001/668/465/GCF_001668465.2_ASM166846v2
GCF_001669145.2	PRJNA224116	SAMN05238672	na	na	470	Acinetobacter baumannii	strain=ABUH793	na	latest	Complete Genome	Major	Full	2030-02-02	ASM166914v2	GCA_001669145.2	https://ftp.ncbi.nlm.nih.gov/genomes/all/GCF/001/669/145/GCF_001669145.2_ASM166914v2
GCF_001674475.2	PRJNA224116	SAMN05238628	na	na	470	Acinetobacter baumannii	strain=ABUH763	na	latest	Complete Genome	Major	Full	2030-02-08	ASM167447v2	GCA_001674475.2	https://ftp.ncbi.nlm.nih.gov/genomes/all/GCF/001/674/475/GCF_001674475.2_ASM167447v2
GCF_001674505.2	PRJNA224116	SAMN05238571	na	na	470	Acinetobacter baumannii	strain=ABUH796	na	latest	Complete Genome	Major	Full	2030-02-09	ASM167450v2	GCA_001674505.2	https://ftp.ncbi.nlm.nih.gov/genomes/all/GCF/001/674/505/GCF_001674505.2_ASM167450v2
GCF_001721705.1	PRJNA224116	SAMN04018777	na	na	470	Acinetobacter baumannii	strain=CA-17	na	latest	Complete Genome	Major	Full	2031-03-16	ASM172170v1	GCA_001721705.1	https://ftp.ncbi.nlm.nih.gov/genomes/all/GCF/001/721/705/GCF_001721705.1_ASM172170v1
GCF_001806345.1	PRJNA224116	SAMN05601665	na	na	470	Acinetobacter baumannii	strain=KAB01	na	latest	Complete Genome	Major	Full	2031-09-30	ASM180634v1	GCA_001806345.1	https://ftp.ncbi.nlm.nih.gov/genomes/all/GCF/001/806/345/GCF_001806345.1_ASM180634v1
GCF_001806365.1	PRJNA224116	SAMN05601667	na	na	470	Acinetobacter baumannii	strain=KAB02	na	latest	Complete Genome	Major	Full	2031-10-01	ASM180636v1	GCA_001806365.1	https://ftp.ncbi.nlm.nih.gov/genomes/all/GCF/001/806/365/GCF_001806365.1_ASM180636v1
GCF_001806385.1	PRJNA224116	SAMN05601668	na	na	470	Acinetobacter baumannii	strain=KAB03	na	latest	Complete Genome	Major	Full	2031-10-02	ASM180638v1	GCA_001806385.1	https://ftp.ncbi.nlm.nih.gov/genomes/all/GCF/001/806/385/GCF_001806385.1_ASM180638v1
GCF_001806405.1	PRJNA224116	SAMN05601669	na	na	470	Acinetobacter baumannii	strain=KAB04	na	latest	Complete Genome	Major	Full	2031-10-03	ASM180640v1	GCA_001806405.1	https://ftp.ncbi.nlm.nih.gov/genomes/all/GCF/001/806/405/GCF_001806405.1_ASM180640v1
GCF_001806425.1	PRJNA224116	SAMN05601670	na	na	470	Acinetobacter baumannii	strain=KAB05	na	latest	Complete Genome	Major	Full	2031-10-04	ASM180642v1	GCA_001806425.1	https://ftp.ncbi.nlm.nih.gov/genomes/all/GCF/001/806/425/GCF_001806425.1_ASM180642v1
GCF_001806445.1	PRJNA224116	SAMN05601671	na	na	470	Acinetobacter baumannii	strain=KAB06	na	latest	Complete Genome	Major	Full	2031-10-05	ASM180644v1	GCA_001806445.1	https://ftp.ncbi.nlm.nih.gov/genomes/all/GCF/001/806/445/GCF_001806445.1_ASM180644v1
GCF_001806465.1	PRJNA224116	SAMN05601672	na	na	470	Acinetobacter baumannii	strain=KAB07	na	latest	Complete Genome	Major	Full	2031-10-06	ASM180646v1	GCA_001806465.1	https://ftp.ncbi.nlm.nih.gov/genomes/all/GCF/001/806/465/GCF_001806465.1_ASM180646v1
GCF_001806485.1	PRJNA224116	SAMN05601673	na	na	470	Acinetobacter baumannii	strain=KAB08	na	latest	Complete Genome	Major	Full	2031-10-07	ASM180648v1	GCA_001806485.1	https://ftp.ncbi.nlm.nih.gov/genomes/all/GCF/001/806/485/GCF_001806485.1_ASM180648v1
GCF_001887305.1	PRJNA224116	SAMN06046790	na	na	470	Acinetobacter baumannii	strain=HRAB-85	na	latest	Complete Genome	Major	Full	2032-04-09	ASM188730v1	GCA_001887305.1	https://ftp.ncbi.nlm.nih.gov/genomes/all/GCF/001/887/305/GCF_001887305.1_ASM188730v1
GCF_001895125.2	PRJNA224116	SAMD00059694	na	na	470	Acinetobacter baumannii	strain=OCU_Ac16a	na	latest	Complete Genome	Major	Full	2032-06-26	ASM189512v2	GCA_001895125.2	https://ftp.ncbi.nlm.nih.gov/genomes/all/GCF/001/895/125/GCF_001895125.2_ASM189512v2
GCF_001895985.1	PRJNA224116	SAMN06077192	na	na	470	Acinetobacter baumannii	strain=AF-673	na	latest	Complete Genome	Major	Full	2032-07-07	ASM189598v1	GCA_001895985.1	https://ftp.ncbi.nlm.nih.gov/genomes/all/GCF/001/895/985/GCF_001895985.1_ASM189598v1
GCF_001896005.1	PRJNA224116	SAMN06077191	na	na	470	Acinetobacter baumannii	strain=AF-401	na	latest	Complete Genome	Major	Full	2032-07-08	ASM189600v1	GCA_001896005.1	https://ftp.ncbi.nlm.nih.gov/genomes/all/GCF/001/896/005/GCF_001896005.1_ASM189600v1
GCF_001902375.1	PRJNA224116	SAMN06109232	na	na	470	Acinetobacter baumannii	strain=XDR-BJ83	male patient	latest	Complete Genome	Major	Full	2032-09-15	ASM190237v1	GCA_001902375.1	https://ftp.ncbi.nlm.nih.gov/genomes/all/GCF/001/902/375/GCF_001902375.1_ASM190237v1
GCF_001908295.1	PRJNA224116	SAMN05362953	na	na	470	Acinetobacter baumannii	strain=LAC4	na	latest	Complete Genome	Major	Full	2032-10-10	ASM190829v1	GCA_001908295.1	https://ftp.ncbi.nlm.nih.gov/genomes/all/GCF/001/908/295/GCF_001908295.1_ASM190829v1
GCF_001922205.1	PRJNA224116	SAMN04096368	na	na	470	Acinetobacter baumannii	strain=CMC-CR-MDR-Ab4	na	latest	Complete Genome	Major	Full	2032-11-26	ASM192220v1	GCA_001922205.1	https://ftp.ncbi.nlm.nih.gov/genomes/all/GCF/001/922/205/GCF_001922205.1_ASM192220v1
GCF_001922225.1	PRJNA224116	SAMN04096369	na	na	470	Acinetobacter baumannii	strain=CMC-MDR-Ab59	na	latest	Complete Genome	Major	Full	2032-11-27	ASM192222v1	GCA_001922225.1	https://ftp.ncbi.nlm.nih.gov/genomes/all/GCF/001/922/225/GCF_001922225.1_ASM192222v1
GCF_001922245.1	PRJNA224116	SAMN04096370	na	na	470	Acinetobacter baumannii	strain=CMC-CR-MDR-Ab66	na	latest	Complete Genome	Major	Full	2032-11-28	ASM192224v1	GCA_001922245.1	https://ftp.ncbi.nlm.nih.gov/genomes/all/GCF/001/922/245/GCF_001922245.1_ASM192224v1
GCF_001941765.1	PRJNA224116	SAMN04273154	na	na	470	Acinetobacter baumannii	strain=AB042	na	latest	Complete Genome	Major	Full	2033-03-21	ASM194176v1	GCA_001941765.1	https://ftp.ncbi.nlm.nih.gov/genomes/all/GCF/001/941/765/GCF_001941765.1_ASM194176v1
GCF_002082625.2	PRJNA224116	SAMN06650260	na	na	470	Acinetobacter baumannii	strain=JBA13	na	latest	Complete Genome	Minor	Full	2035-04-07	ASM208262v2	GCA_002082625.2	https://ftp.ncbi.nlm.nih.gov/genomes/all/GCF/002/082/625/GCF_002082625.2_ASM208262v2
GCF_002082645.1	PRJNA224116	SAMN06650245	na	na	470	Acinetobacter baumannii	strain=CBA7	na	latest	Complete Genome	Major	Full	2035-04-08	ASM208264v1	GCA_002082645.1	https://ftp.ncbi.nlm.nih.gov/genomes/all/GCF/002/082/645/GCF_002082645.1_ASM208264v1
GCF_002082685.1	PRJNA224116	SAMN06650243	na	na	470	Acinetobacter baumannii	strain=15A34	na	latest	Complete Genome	Major	Full	2035-04-10	ASM208268v1	GCA_002082685.1	https://ftp.ncbi.nlm.nih.gov/genomes/all/GCF/002/082/685/GCF_002082685.1_ASM208268v1
GCF_002082705.1	PRJNA224116	SAMN06650264	na	na	470	Acinetobacter baumannii	strain=15A5	na	latest	Complete Genome	Major	Full	2035-04-11	ASM208270v1	GCA_002082705.1	https://ftp.ncbi.nlm.nih.gov/genomes/all/GCF/002/082/705/GCF_002082705.1_ASM208270v1
GCF_002082725.1	PRJNA224116	SAMN06650241	na	na	470	Acinetobacter baumannii	strain=USA2	na	latest	Complete Genome	Major	Full	2035-04-12	ASM208272v1	GCA_002082725.1	https://ftp.ncbi.nlm.nih.gov/genomes/all/GCF/002/082/725/GCF_002082725.1_ASM208272v1
GCF_002082745.1	PRJNA224116	SAMN06650242	na	na	470	Acinetobacter baumannii	strain=SSA6	na	latest	Complete Genome	Major	Full	2035-04-13	ASM208274v1	GCA_002082745.1	https://ftp.ncbi.nlm.nih.gov/genomes/all/GCF/002/082/745/GCF_002082745.1_ASM208274v1
GCF_002082785.1	PRJNA224116	SAMN06650239	na	na	470	Acinetobacter baumannii	strain=HWBA8	na	latest	Complete Genome	Major	Full	2035-04-15	ASM208278v1	GCA_002082785.1	https://ftp.ncbi.nlm.nih.gov/genomes/all/GCF/002/082/785/GCF_002082785.1_ASM208278v1
GCF_002082805.1	PRJNA224116	SAMN06650238	na	na	470	Acinetobacter baumannii	strain=WKA02	na	latest	Complete Genome	Major	Full	2035-04-16	ASM208280v1	GCA_002082805.1	https://ftp.ncbi.nlm.nih.gov/genomes/all/GCF/002/082/805/GCF_002082805.1_ASM208280v1
GCF_002082825.1	PRJNA224116	SAMN06650240	na	na	470	Acinetobacter baumannii	strain=USA15	na	latest	Complete Genome	Major	Full	2035-04-17	ASM208282v1	GCA_002082825.1	https://ftp.ncbi.nlm.nih.gov/genomes/all/GCF/002/082/825/GCF_002082825.1_ASM208282v1
GCF_002082845.1	PRJNA224116	SAMN06650262	na	na	470	Acinetobacter baumannii	strain=SAA14	na	latest	Complete Genome	Major	Full	2035-04-18	ASM208284v1	GCA_002082845.1	https://ftp.ncbi.nlm.nih.gov/genomes/all/GCF/002/082/845/GCF_002082845.1_ASM208284v1
GCF_002082865.1	PRJNA224116	SAMN06650263	na	na	470	Acinetobacter baumannii	strain=SSA12	na	latest	Complete Genome	Major	Full	2035-04-19	ASM208286v1	GCA_002082865.1	https://ftp.ncbi.nlm.nih.gov/genomes/all/GCF/002/082/865/GCF_002082865.1_ASM208286v1
GCF_002082885.1	PRJNA224116	SAMN06650261	na	na	470	Acinetobacter baumannii	strain=SSMA17	na	latest	Complete Genome	Major	Full	2035-04-20	ASM208288v1	GCA_002082885.1	https://ftp.ncbi.nlm.nih.gov/genomes/all/GCF/002/082/885/GCF_002082885.1_ASM208288v1
GCF_002116925.1	PRJNA224116	SAMN04621185	na	na	470	Acinetobacter baumannii	strain=ab736	na	latest	Complete Genome	Major	Full	2035-09-21	ASM211692v1	GCA_002116925.1	https://ftp.ncbi.nlm.nih.gov/genomes/all/GCF/002/116/925/GCF_002116925.1_ASM211692v1
GCF_002210065.1	PRJNA224116	SAMN07125723	na	na	470	Acinetobacter baumannii	strain=A85	na	latest	Complete Genome	Major	Full	2036-11-07	ASM221006v1	GCA_002210065.1	https://ftp.ncbi.nlm.nih.gov/genomes/all/GCF/002/210/065/GCF_002210065.1_ASM221006v1
GCF_002504145.1	PRJNA224116	SAMN06099024	na	na	470	Acinetobacter baumannii	strain=A1296	A1296	latest	Complete Genome	Major	Full	2039-01-15	ASM250414v1	GCA_002504145.1	https://ftp.ncbi.nlm.nih.gov/genomes/all/GCF/002/504/145/GCF_002504145.1_ASM250414v1
GCF_002741415.1	PRJNA224116	SAMN07736509	na	na	470	Acinetobacter baumannii	strain=A388	na	latest	Complete Genome	Major	Full	2039-05-26	ASM274141v1	GCA_002741415.1	https://ftp.ncbi.nlm.nih.gov/genomes/all/GCF/002/741/415/GCF_002741415.1_ASM274141v1
GCF_002753915.1	PRJNA224116	SAMN07945345	na	na	470	Acinetobacter baumannii	strain=AbPK1	na	latest	Complete Genome	Major	Full	2039-07-28	ASM275391v1	GCA_002753915.1	https://ftp.ncbi.nlm.nih.gov/genomes/all/GCF/002/753/915/GCF_002753915.1_ASM275391v1
GCF_002761575.1	PRJNA224116	SAMN07445112	na	na	470	Acinetobacter baumannii	strain=AYP-A2	na	latest	Complete Genome	Major	Full	2039-09-26	ASM276157v1	GCA_002761575.1	https://ftp.ncbi.nlm.nih.gov/genomes/all/GCF/002/761/575/GCF_002761575.1_ASM276157v1
GCF_002762095.1	PRJNA224116	SAMN07943355	na	na	470	Acinetobacter baumannii	strain=Ab4977	na	latest	Complete Genome	Major	Full	2039-09-30	ASM276209v1	GCA_002762095.1	https://ftp.ncbi.nlm.nih.gov/genomes/all/GCF/002/762/095/GCF_002762095.1_ASM276209v1
GCF_002762115.1	PRJNA224116	SAMN07943353	na	na	470	Acinetobacter baumannii	strain=Ab4568	na	latest	Complete Genome	Major	Full	2039-10-01	ASM276211v1	GCA_002762115.1	https://ftp.ncbi.nlm.nih.gov/genomes/all/GCF/002/762/115/GCF_002762115.1_ASM276211v1
GCF_002762155.1	PRJNA224116	SAMN07943354	na	na	470	Acinetobacter baumannii	strain=Ab4653	na	latest	Complete Genome	Major	Full	2039-10-03	ASM276215v1	GCA_002762155.1	https://ftp.ncbi.nlm.nih.gov/genomes/all/GCF/002/762/155/GCF_002762155.1_ASM276215v1
GCF_002843665.1	PRJNA224116	SAMN08054861	na	na	470	Acinetobacter baumannii	na	SMC_Paed_Ab_BL01	latest	Complete Genome	Major	Full	2040-07-06	ASM284366v1	GCA_002843665.1	https://ftp.ncbi.nlm.nih.gov/genomes/all/GCF/002/843/665/GCF_002843665.1_ASM284366v1
GCF_002902885.1	PRJNA224116	SAMN06040401	na	na	470	Acinetobacter baumannii	strain=ABNIH28	na	latest	Complete Genome	Major	Full	2041-07-03	ASM290288v1	GCA_002902885.1	https://ftp.ncbi.nlm.nih.gov/genomes/all/GCF/002/902/885/GCF_002902885.1_ASM290288v1
GCF_002947415.1	PRJNA224116	SAMN04014897	na	na	470	Acinetobacter baumannii	strain=AR_0056	na	latest	Complete Genome	Major	Full	2041-11-12	ASM294741v1	GCA_002947415.1	https://ftp.ncbi.nlm.nih.gov/genomes/all/GCF/002/947/415/GCF_002947415.1_ASM294741v1
GCF_002947845.1	PRJNA224116	SAMN04014904	na	na	470	Acinetobacter baumannii	strain=AR_0063	na	latest	Complete Genome	Major	Full	2041-11-15	ASM294784v1	GCA_002947845.1	https://ftp.ncbi.nlm.nih.gov/genomes/all/GCF/002/947/845/GCF_002947845.1_ASM294784v1
GCF_002948925.1	PRJNA224116	SAMN04014919	na	na	470	Acinetobacter baumannii	strain=AR_0078	na	latest	Complete Genome	Major	Full	2041-11-21	ASM294892v1	GCA_002948925.1	https://ftp.ncbi.nlm.nih.gov/genomes/all/GCF/002/948/925/GCF_002948925.1_ASM294892v1
GCF_002950495.2	PRJNA224116	SAMN08364585	na	na	470	Acinetobacter baumannii	strain=WCHAB005133	na	latest	Complete Genome	Major	Full	2041-12-26	ASM295049v2	GCA_002950495.2	https://ftp.ncbi.nlm.nih.gov/genomes/all/GCF/002/950/495/GCF_002950495.2_ASM295049v2
GCF_002996805.1	PRJNA224116	SAMN04014924	na	na	470	Acinetobacter baumannii	strain=AR_0083	na	latest	Complete Genome	Major	Full	2042-08-11	ASM299680v1	GCA_002996805.1	https://ftp.ncbi.nlm.nih.gov/genomes/all/GCF/002/996/805/GCF_002996805.1_ASM299680v1
GCF_002999195.2	PRJNA224116	SAMN08364584	na	na	470	Acinetobacter baumannii	strain=WCHAB005078	na	latest	Complete Genome	Major	Full	2042-09-05	ASM299919v2	GCA_002999195.2	https://ftp.ncbi.nlm.nih.gov/genomes/all/GCF/002/999/195/GCF_002999195.2_ASM299919v2
GCF_003006035.1	PRJNA224116	SAMN04014929	na	na	470	Acinetobacter baumannii	strain=AR_0088	na	latest	Complete Genome	Major	Full	2042-11-07	ASM300603v1	GCA_003006035.1	https://ftp.ncbi.nlm.nih.gov/genomes/all/GCF/003/006/035/GCF_003006035.1_ASM300603v1
GCF_003010655.1	PRJNA224116	SAMN04014943	na	na	470	Acinetobacter baumannii	strain=AR_0102	na	latest	Complete Genome	Major	Full	2042-12-02	ASM301065v1	GCA_003010655.1	https://ftp.ncbi.nlm.nih.gov/genomes/all/GCF/003/010/655/GCF_003010655.1_ASM301065v1
GCF_003010675.1	PRJNA224116	SAMN04014942	na	na	470	Acinetobacter baumannii	strain=AR_0101	na	latest	Complete Genome	Major	Full	2042-12-03	ASM301067v1	GCA_003010675.1	https://ftp.ncbi.nlm.nih.gov/genomes/all/GCF/003/010/675/GCF_003010675.1_ASM301067v1
GCF_003029495.1	PRJNA224116	SAMN04014897	na	na	470	Acinetobacter baumannii	strain=AR_0056	na	latest	Complete Genome	Major	Full	2043-05-11	ASM302949v1	GCA_003029495.1	https://ftp.ncbi.nlm.nih.gov/genomes/all/GCF/003/029/495/GCF_003029495.1_ASM302949v1
GCF_003181015.1	PRJNA224116	SAMN09241862	na	na	470	Acinetobacter baumannii	strain=DA33098	na	latest	Complete Genome	Major	Full	2044-10-08	ASM318101v1	GCA_003181015.1	https://ftp.ncbi.nlm.nih.gov/genomes/all/GCF/003/181/015/GCF_003181015.1_ASM318101v1
GCF_003264255.1	PRJNA224116	SAMN07135563	na	na	470	Acinetobacter baumannii	strain=XH731	na	latest	Complete Genome	Major	Full	2045-07-20	ASM326425v1	GCA_003264255.1	https://ftp.ncbi.nlm.nih.gov/genomes/all/GCF/003/264/255/GCF_003264255.1_ASM326425v1
GCF_003264275.1	PRJNA224116	SAMN07135565	na	na	470	Acinetobacter baumannii	strain=XH386	na	latest	Complete Genome	Major	Full	2045-07-21	ASM326427v1	GCA_003264275.1	https://ftp.ncbi.nlm.nih.gov/genomes/all/GCF/003/264/275/GCF_003264275.1_ASM326427v1
GCF_003264295.1	PRJNA224116	SAMN06219545	na	na	470	Acinetobacter baumannii	strain=XH731	na	latest	Complete Genome	Major	Full	2045-07-22	ASM326429v1	GCA_003264295.1	https://ftp.ncbi.nlm.nih.gov/genomes/all/GCF/003/264/295/GCF_003264295.1_ASM326429v1
GCF_003288775.1	PRJNA224116	SAMN09389171	na	na	470	Acinetobacter baumannii	strain=Aba	na	latest	Complete Genome	Major	Full	2045-10-22	ASM328877v1	GCA_003288775.1	https://ftp.ncbi.nlm.nih.gov/genomes/all/GCF/003/288/775/GCF_003288775.1_ASM328877v1
GCF_003296225.1	PRJNA224116	SAMN09460321	na	na	470	Acinetobacter baumannii	strain=DA33382	na	latest	Complete Genome	Major	Full	2045-11-14	ASM329622v1	GCA_003296225.1	https://ftp.ncbi.nlm.nih.gov/genomes/all/GCF/003/296/225/GCF_003296225.1_ASM329622v1
GCF_003345235.1	PRJNA224116	SAMN07559626	na	na	470	Acinetobacter baumannii	strain=810CP	na	latest	Complete Genome	Major	Full	2046-05-14	ASM334523v1	GCA_003345235.1	https://ftp.ncbi.nlm.nih.gov/genomes/all/GCF/003/345/235/GCF_003345235.1_ASM334523v1
GCF_003431385.1	PRJNA224116	SAMN07289440	na	na	470	Acinetobacter baumannii	strain=7804	na	latest	Complete Genome	Major	Full	2047-06-02	ASM343138v1	GCA_003431385.1	https://ftp.ncbi.nlm.nih.gov/genomes/all/GCF/003/431/385/GCF_003431385.1_ASM343138v1
GCF_003431865.1	PRJNA224116	SAMN04014911	na	na	470	Acinetobacter baumannii	strain=AR_0070	na	latest	Complete Genome	Major	Full	2047-06-06	ASM343186v1	GCA_003431865.1	https://ftp.ncbi.nlm.nih.gov/genomes/all/GCF/003/431/865/GCF_003431865.1_ASM343186v1
GCF_003516005.1	PRJNA224116	SAMN07284119	na	na	470	Acinetobacter baumannii	strain=7847	na	latest	Complete Genome	Major	Full	2047-09-14	ASM351600v1	GCA_003516005.1	https://ftp.ncbi.nlm.nih.gov/genomes/all/GCF/003/516/005/GCF_003516005.1_ASM351600v1
GCF_003522665.1	PRJNA224116	SAMN07520236	na	na	470	Acinetobacter baumannii	strain=9201	na	latest	Complete Genome	Major	Full	2047-09-23	ASM352266v1	GCA_003522665.1	https://ftp.ncbi.nlm.nih.gov/genomes/all/GCF/003/522/665/GCF_003522665.1_ASM352266v1
GCF_003522705.1	PRJNA224116	SAMN07520237	na	na	470	Acinetobacter baumannii	strain=10324	na	latest	Complete Genome	Major	Full	2047-09-24	ASM352270v1	GCA_003522705.1	https://ftp.ncbi.nlm.nih.gov/genomes/all/GCF/003/522/705/GCF_003522705.1_ASM352270v1
GCF_003522785.1	PRJNA224116	SAMN07520233	na	na	470	Acinetobacter baumannii	strain=10042	na	latest	Complete Genome	Major	Full	2047-09-25	ASM352278v1	GCA_003522785.1	https://ftp.ncbi.nlm.nih.gov/genomes/all/GCF/003/522/785/GCF_003522785.1_ASM352278v1
GCF_003522845.1	PRJNA224116	SAMN07520232	na	na	470	Acinetobacter baumannii	strain=9102	na	latest	Complete Genome	Major	Full	2047-09-26	ASM352284v1	GCA_003522845.1	https://ftp.ncbi.nlm.nih.gov/genomes/all/GCF/003/522/845/GCF_003522845.1_ASM352284v1
GCF_003522885.1	PRJNA224116	SAMN07520231	na	na	470	Acinetobacter baumannii	strain=5845	na	latest	Complete Genome	Major	Full	2047-09-27	ASM352288v1	GCA_003522885.1	https://ftp.ncbi.nlm.nih.gov/genomes/all/GCF/003/522/885/GCF_003522885.1_ASM352288v1
GCF_003547115.1	PRJNA224116	SAMN04014893	na	na	470	Acinetobacter baumannii	strain=AR_0052	na	latest	Complete Genome	Major	Full	2047-10-25	ASM354711v1	GCA_003547115.1	https://ftp.ncbi.nlm.nih.gov/genomes/all/GCF/003/547/115/GCF_003547115.1_ASM354711v1
GCF_003591615.1	PRJNA224116	SAMN07580891	na	na	470	Acinetobacter baumannii	strain=XH906	na	latest	Complete Genome	Major	Full	2048-04-11	ASM359161v1	GCA_003591615.1	https://ftp.ncbi.nlm.nih.gov/genomes/all/GCF/003/591/615/GCF_003591615.1_ASM359161v1
GCF_003812065.1	PRJNA224116	SAMN10163233	na	na	470	Acinetobacter baumannii	strain=FDAARGOS_540	na	latest	Complete Genome	Major	Full	2049-11-16	ASM381206v1	GCA_003812065.1	https://ftp.ncbi.nlm.nih.gov/genomes/all/GCF/003/812/065/GCF_003812065.1_ASM381206v1
GCF_003812385.1	PRJNA224116	SAMN10163228	na	na	470	Acinetobacter baumannii	strain=FDAARGOS_533	na	latest	Complete Genome	Major	Full	2049-11-25	ASM381238v1	GCA_003812385.1	https://ftp.ncbi.nlm.nih.gov/genomes/all/GCF/003/812/385/GCF_003812385.1_ASM381238v1
GCF_003812485.1	PRJNA224116	SAMN10411605	na	na	470	Acinetobacter baumannii	strain=MRSN15313	na	latest	Complete Genome	Major	Full	2049-11-28	ASM381248v1	GCA_003812485.1	https://ftp.ncbi.nlm.nih.gov/genomes/all/GCF/003/812/485/GCF_003812485.1_ASM381248v1
GCF_003931755.1	PRJNA224116	SAMN07258640	na	na	470	Acinetobacter baumannii	na	09A16CRGN0014	latest	Complete Genome	Major	Full	2050-07-27	ASM393175v1	GCA_003931755.1	https://ftp.ncbi.nlm.nih.gov/genomes/all/GCF/003/931/755/GCF_003931755.1_ASM393175v1
GCF_003931775.1	PRJNA224116	SAMN07258642	na	na	470	Acinetobacter baumannii	na	09A16CRGN003B	latest	Complete Genome	Major	Full	2050-07-28	ASM393177v1	GCA_003931775.1	https://ftp.ncbi.nlm.nih.gov/genomes/all/GCF/003/931/775/GCF_003931775.1_ASM393177v1
GCF_003948085.2	PRJNA224116	SAMN10261613	na	na	470	Acinetobacter baumannii	strain=TG31986	na	latest	Complete Genome	Major	Full	2050-11-01	ASM394808v2	GCA_003948085.2	https://ftp.ncbi.nlm.nih.gov/genomes/all/GCF/003/948/085/GCF_003948085.2_ASM394808v2
GCF_003948455.2	PRJNA224116	SAMN10261589	na	na	470	Acinetobacter baumannii	strain=TG22653	na	latest	Complete Genome	Major	Full	2050-11-02	ASM394845v2	GCA_003948455.2	https://ftp.ncbi.nlm.nih.gov/genomes/all/GCF/003/948/455/GCF_003948455.2_ASM394845v2
GCF_003948535.2	PRJNA224116	SAMN10261584	na	na	470	Acinetobacter baumannii	strain=TG22627	na	latest	Complete Genome	Major	Full	2050-11-03	ASM394853v2	GCA_003948535.2	https://ftp.ncbi.nlm.nih.gov/genomes/all/GCF/003/948/535/GCF_003948535.2_ASM394853v2
GCF_003949115.2	PRJNA224116	SAMN10261535	na	na	470	Acinetobacter baumannii	strain=TG31302	na	latest	Complete Genome	Major	Full	2050-11-04	ASM394911v2	GCA_003949115.2	https://ftp.ncbi.nlm.nih.gov/genomes/all/GCF/003/949/115/GCF_003949115.2_ASM394911v2
GCF_003949595.2	PRJNA224116	SAMN10261544	na	na	470	Acinetobacter baumannii	strain=TG22182	na	latest	Complete Genome	Major	Full	2050-11-05	ASM394959v2	GCA_003949595.2	https://ftp.ncbi.nlm.nih.gov/genomes/all/GCF/003/949/595/GCF_003949595.2_ASM394959v2
GCF_003949725.2	PRJNA224116	SAMN10261537	na	na	470	Acinetobacter baumannii	strain=TG29392	na	latest	Complete Genome	Major	Full	2050-11-06	ASM394972v2	GCA_003949725.2	https://ftp.ncbi.nlm.nih.gov/genomes/all/GCF/003/949/725/GCF_003949725.2_ASM394972v2
GCF_004028375.1	PRJNA224116	SAMN10441121	na	na	470	Acinetobacter baumannii	strain=A52	na	latest	Complete Genome	Major	Full	2052-03-17	ASM402837v1	GCA_004028375.1	https://ftp.ncbi.nlm.nih.gov/genomes/all/GCF/004/028/375/GCF_004028375.1_ASM402837v1
GCF_004101685.1	PRJNA224116	SAMN07258672	na	na	470	Acinetobacter baumannii	strain=11A1314CRGN088	na	latest	Complete Genome	Major	Full	2052-04-22	ASM410168v1	GCA_004101685.1	https://ftp.ncbi.nlm.nih.gov/genomes/all/GCF/004/101/685/GCF_004101685.1_ASM410168v1
GCF_004101705.1	PRJNA224116	SAMN07258689	na	na	470	Acinetobacter baumannii	strain=11A14CRGN003	na	latest	Complete Genome	Major	Full	2052-04-23	ASM410170v1	GCA_004101705.1	https://ftp.ncbi.nlm.nih.gov/genomes/all/GCF/004/101/705/GCF_004101705.1_ASM410170v1
GCF_004101725.1	PRJNA224116	SAMN07258647	na	na	470	Acinetobacter baumannii	strain=11A1213CRGN055	na	latest	Complete Genome	Major	Full	2052-04-24	ASM410172v1	GCA_004101725.1	https://ftp.ncbi.nlm.nih.gov/genomes/all/GCF/004/101/725/GCF_004101725.1_ASM410172v1
GCF_004101745.1	PRJNA224116	SAMN07258645	na	na	470	Acinetobacter baumannii	strain=11A1213CRGN008	na	latest	Complete Genome	Major	Full	2052-04-25	ASM410174v1	GCA_004101745.1	https://ftp.ncbi.nlm.nih.gov/genomes/all/GCF/004/101/745/GCF_004101745.1_ASM410174v1
GCF_004136355.1	PRJNA224116	SAMN09769497	na	na	470	Acinetobacter baumannii	strain=MDR-UNC	na	latest	Complete Genome	Major	Full	2052-10-19	ASM413635v1	GCA_004136355.1	https://ftp.ncbi.nlm.nih.gov/genomes/all/GCF/004/136/355/GCF_004136355.1_ASM413635v1
GCF_004194555.1	PRJNA224116	SAMN08513260	na	na	470	Acinetobacter baumannii	strain=NCIMB 8209	na	latest	Complete Genome	Major	Full	2053-01-24	ASM419455v1	GCA_004194555.1	https://ftp.ncbi.nlm.nih.gov/genomes/all/GCF/004/194/555/GCF_004194555.1_ASM419455v1
GCF_004564095.1	PRJNA224116	SAMN10386510	na	na	470	Acinetobacter baumannii	strain=LEV1449/17Ec	na	latest	Complete Genome	Major	Full	2054-08-23	ASM456409v1	GCA_004564095.1	https://ftp.ncbi.nlm.nih.gov/genomes/all/GCF/004/564/095/GCF_004564095.1_ASM456409v1
GCF_004564115.1	PRJNA224116	SAMN10386508	na	na	470	Acinetobacter baumannii	strain=39741	na	latest	Complete Genome	Major	Full	2054-08-24	ASM456411v1	GCA_004564115.1	https://ftp.ncbi.nlm.nih.gov/genomes/all/GCF/004/564/115/GCF_004564115.1_ASM456411v1
GCF_004758865.1	PRJNA224116	SAMN11298775	na	na	470	Acinetobacter baumannii	strain=CIAT758	na	latest	Complete Genome	Major	Full	2055-02-24	ASM475886v1	GCA_004758865.1	https://ftp.ncbi.nlm.nih.gov/genomes/all/GCF/004/758/865/GCF_004758865.1_ASM475886v1
GCF_004768705.1	PRJNA224116	SAMN11311113	na	na	470	Acinetobacter baumannii	strain=ACN21	na	latest	Complete Genome	Major	Full	2055-03-18	ASM476870v1	GCA_004768705.1	https://ftp.ncbi.nlm.nih.gov/genomes/all/GCF/004/768/705/GCF_004768705.1_ASM476870v1
GCF_005280375.1	PRJNA224116	SAMN11554995	na	na	470	Acinetobacter baumannii	strain=VB1190	na	latest	Complete Genome	Major	Full	2056-05-01	ASM528037v1	GCA_005280375.1	https://ftp.ncbi.nlm.nih.gov/genomes/all/GCF/005/280/375/GCF_005280375.1_ASM528037v1
GCF_005280435.1	PRJNA224116	SAMN11557458	na	na	470	Acinetobacter baumannii	strain=VB16141	na	latest	Complete Genome	Major	Full	2056-05-02	ASM528043v1	GCA_005280435.1	https://ftp.ncbi.nlm.nih.gov/genomes/all/GCF/005/280/435/GCF_005280435.1_ASM528043v1
GCF_005280675.1	PRJNA224116	SAMN11571814	na	na	470	Acinetobacter baumannii	strain=SP304	na	latest	Complete Genome	Major	Full	2056-05-05	ASM528067v1	GCA_005280675.1	https://ftp.ncbi.nlm.nih.gov/genomes/all/GCF/005/280/675/GCF_005280675.1_ASM528067v1
GCF_005280695.1	PRJNA224116	SAMN11571816	na	na	470	Acinetobacter baumannii	strain=VB33071	na	latest	Complete Genome	Major	Full	2056-05-06	ASM528069v1	GCA_005280695.1	https://ftp.ncbi.nlm.nih.gov/genomes/all/GCF/005/280/695/GCF_005280695.1_ASM528069v1
GCF_005280715.1	PRJNA224116	SAMN11571817	na	na	470	Acinetobacter baumannii	strain=VB35575	na	latest	Complete Genome	Major	Full	2056-05-07	ASM528071v1	GCA_005280715.1	https://ftp.ncbi.nlm.nih.gov/genomes/all/GCF/005/280/715/GCF_005280715.1_ASM528071v1
GCF_005518095.1	PRJNA224116	SAMN11621520	na	na	470	Acinetobacter baumannii	strain=P7774	na	latest	Complete Genome	Major	Full	2056-07-15	ASM551809v1	GCA_005518095.1	https://ftp.ncbi.nlm.nih.gov/genomes/all/GCF/005/518/095/GCF_005518095.1_ASM551809v1
GCF_005671375.1	PRJNA224116	SAMN11660471	na	na	470	Acinetobacter baumannii	strain=PB364	na	latest	Complete Genome	Major	Full	2056-08-05	ASM567137v1	GCA_005671375.1	https://ftp.ncbi.nlm.nih.gov/genomes/all/GCF/005/671/375/GCF_005671375.1_ASM567137v1
GCF_006385075.1	PRJNA224116	SAMN12015779	na	na	470	Acinetobacter baumannii	strain=11W359501	na	latest	Complete Genome	Major	Full	2057-06-20	ASM638507v1	GCA_006385075.1	https://ftp.ncbi.nlm.nih.gov/genomes/all/GCF/006/385/075/GCF_006385075.1_ASM638507v1
GCF_007107525.1	PRJNA224116	SAMN12158047	na	na	470	Acinetobacter baumannii	strain=J9	na	latest	Complete Genome	Major	Full	2058-04-22	ASM710752v1	GCA_007107525.1	https://ftp.ncbi.nlm.nih.gov/genomes/all/GCF/007/107/525/GCF_007107525.1_ASM710752v1
GCF_007221455.1	PRJNA224116	SAMN12045486	na	na	470	Acinetobacter baumannii	strain=A320 (RUH134)	na	latest	Complete Genome	Major	Full	2058-05-16	ASM722145v1	GCA_007221455.1	https://ftp.ncbi.nlm.nih.gov/genomes/all/GCF/007/221/455/GCF_007221455.1_ASM722145v1
GCF_007647215.1	PRJNA224116	SAMN06211572	na	na	470	Acinetobacter baumannii	strain=MDR-CQ	na	latest	Complete Genome	Major	Full	2058-07-31	ASM764721v1	GCA_007647215.1	https://ftp.ncbi.nlm.nih.gov/genomes/all/GCF/007/647/215/GCF_007647215.1_ASM764721v1
GCF_008033255.2	PRJNA224116	SAMN12399660	na	na	470	Acinetobacter baumannii	strain=ATCC BAA-1790	na	latest	Complete Genome	Major	Full	2059-11-17	ASM803325v2	GCA_008033255.2	https://ftp.ncbi.nlm.nih.gov/genomes/all/GCF/008/033/255/GCF_008033255.2_ASM803325v2
GCF_008124045.1	PRJNA224116	SAMN12603273	na	na	470	Acinetobacter baumannii	strain=PG20180064	na	latest	Complete Genome	Major	Full	2060-02-19	ASM812404v1	GCA_008124045.1	https://ftp.ncbi.nlm.nih.gov/genomes/all/GCF/008/124/045/GCF_008124045.1_ASM812404v1
GCF_008244865.1	PRJNA224116	SAMN07258648	na	na	470	Acinetobacter baumannii	strain=11A1213CRGN064	na	latest	Complete Genome	Major	Full	2060-04-15	ASM824486v1	GCA_008244865.1	https://ftp.ncbi.nlm.nih.gov/genomes/all/GCF/008/244/865/GCF_008244865.1_ASM824486v1
GCF_008244885.1	PRJNA224116	SAMN07258679	na	na	470	Acinetobacter baumannii	strain=N13-03449	na	latest	Complete Genome	Major	Full	2060-04-16	ASM824488v1	GCA_008244885.1	https://ftp.ncbi.nlm.nih.gov/genomes/all/GCF/008/244/885/GCF_008244885.1_ASM824488v1
GCF_008244905.1	PRJNA224116	SAMN07258673	na	na	470	Acinetobacter baumannii	strain=11A1314CRGN089	na	latest	Complete Genome	Major	Full	2060-04-17	ASM824490v1	GCA_008244905.1	https://ftp.ncbi.nlm.nih.gov/genomes/all/GCF/008/244/905/GCF_008244905.1_ASM824490v1
GCF_008630895.1	PRJNA224116	SAMN04273155	na	na	470	Acinetobacter baumannii	strain=AB043	na	latest	Complete Genome	Major	Full	2060-10-16	ASM863089v1	GCA_008630895.1	https://ftp.ncbi.nlm.nih.gov/genomes/all/GCF/008/630/895/GCF_008630895.1_ASM863089v1
GCF_008632635.1	PRJNA224116	SAMN12769618	representative genome	na	470	Acinetobacter baumannii	strain=K09-14	na	latest	Complete Genome	Major	Full	2060-10-26	ASM863263v1	GCA_008632635.1	https://ftp.ncbi.nlm.nih.gov/genomes/all/GCF/008/632/635/GCF_008632635.1_ASM863263v1
GCF_008802935.1	PRJNA224116	SAMN12825295	na	na	470	Acinetobacter baumannii	strain=CAM180-1	na	latest	Complete Genome	Major	Full	2061-05-02	ASM880293v1	GCA_008802935.1	https://ftp.ncbi.nlm.nih.gov/genomes/all/GCF/008/802/935/GCF_008802935.1_ASM880293v1
GCF_008807055.1	PRJNA224116	SAMN10135127	na	na	470	Acinetobacter baumannii	strain=C25	na	latest	Complete Genome	Major	Full	2061-05-13	ASM880705v1	GCA_008807055.1	https://ftp.ncbi.nlm.nih.gov/genomes/all/GCF/008/807/055/GCF_008807055.1_ASM880705v1
GCF_008931365.1	PRJNA224116	SAMN12289292	na	na	470	Acinetobacter baumannii	strain=E47	na	latest	Complete Genome	Major	Full	2061-08-03	ASM893136v1	GCA_008931365.1	https://ftp.ncbi.nlm.nih.gov/genomes/all/GCF/008/931/365/GCF_008931365.1_ASM893136v1
GCF_009035845.1	PRJNA224116	SAMN12389466	na	assembly from type material	470	Acinetobacter baumannii	strain=ATCC 19606	na	latest	Complete Genome	Major	Full	2061-09-29	ASM903584v1	GCA_009035845.1	https://ftp.ncbi.nlm.nih.gov/genomes/all/GCF/009/035/845/GCF_009035845.1_ASM903584v1
GCF_009455505.1	PRJNA224116	SAMN09244200	na	na	470	Acinetobacter baumannii	strain=6507	na	latest	Complete Genome	Major	Full	2062-02-21	ASM945550v1	GCA_009455505.1	https://ftp.ncbi.nlm.nih.gov/genomes/all/GCF/009/455/505/GCF_009455505.1_ASM945550v1
GCF_009497995.1	PRJNA224116	SAMN07520235	na	na	470	Acinetobacter baumannii	strain=7835	na	latest	Complete Genome	Major	Full	2062-03-22	ASM949799v1	GCA_009497995.1	https://ftp.ncbi.nlm.nih.gov/genomes/all/GCF/009/497/995/GCF_009497995.1_ASM949799v1
GCF_009498335.1	PRJNA224116	SAMN12569102	na	na	470	Acinetobacter baumannii	strain=ABCR01	na	latest	Complete Genome	Major	Full	2062-03-29	ASM949833v1	GCA_009498335.1	https://ftp.ncbi.nlm.nih.gov/genomes/all/GCF/009/498/335/GCF_009498335.1_ASM949833v1
GCF_009740145.1	PRJNA224116	SAMN13476302	na	na	470	Acinetobacter baumannii	strain=XL380	na	latest	Complete Genome	Major	Full	2063-12-22	ASM974014v1	GCA_009740145.1	https://ftp.ncbi.nlm.nih.gov/genomes/all/GCF/009/740/145/GCF_009740145.1_ASM974014v1
GCF_009759685.1	PRJNA224116	SAMN13045090	na	assembly from type material	470	Acinetobacter baumannii	strain=ATCC 19606	na	latest	Complete Genome	Major	Full	2064-02-14	ASM975968v1	GCA_009759685.1	https://ftp.ncbi.nlm.nih.gov/genomes/all/GCF/009/759/685/GCF_009759685.1_ASM975968v1
GCF_011067065.1	PRJNA224116	SAMN14217790	na	na	470	Acinetobacter baumannii	strain=ATCC 17978	na	latest	Complete Genome	Major	Full	2066-12-04	ASM1106706v1	GCA_011067065.1	https://ftp.ncbi.nlm.nih.gov/genomes/all/GCF/011/067/065/GCF_011067065.1_ASM1106706v1
GCF_012272715.1	PRJNA224116	SAMN14308892	na	na	470	Acinetobacter baumannii	strain=DT-Ab057	na	latest	Complete Genome	Major	Full	2068-03-14	ASM1227271v1	GCA_012272715.1	https://ftp.ncbi.nlm.nih.gov/genomes/all/GCF/012/272/715/GCF_012272715.1_ASM1227271v1
GCF_012272735.1	PRJNA224116	SAMN14308866	na	na	470	Acinetobacter baumannii	strain=DT-Ab022	na	latest	Complete Genome	Major	Full	2068-03-15	ASM1227273v1	GCA_012272735.1	https://ftp.ncbi.nlm.nih.gov/genomes/all/GCF/012/272/735/GCF_012272735.1_ASM1227273v1
GCF_012272755.1	PRJNA224116	SAMN14308864	na	na	470	Acinetobacter baumannii	strain=DT-Ab020	na	latest	Complete Genome	Major	Full	2068-03-16	ASM1227275v1	GCA_012272755.1	https://ftp.ncbi.nlm.nih.gov/genomes/all/GCF/012/272/755/GCF_012272755.1_ASM1227275v1
GCF_012272775.1	PRJNA224116	SAMN14308853	na	na	470	Acinetobacter baumannii	strain=DT-Ab007	na	latest	Complete Genome	Major	Full	2068-03-17	ASM1227277v1	GCA_012272775.1	https://ftp.ncbi.nlm.nih.gov/genomes/all/GCF/012/272/775/GCF_012272775.1_ASM1227277v1
GCF_012272795.1	PRJNA224116	SAMN14308849	na	na	470	Acinetobacter baumannii	strain=DT-Ab003	na	latest	Complete Genome	Major	Full	2068-03-18	ASM1227279v1	GCA_012272795.1	https://ftp.ncbi.nlm.nih.gov/genomes/all/GCF/012/272/795/GCF_012272795.1_ASM1227279v1
GCF_012931605.1	PRJNA224116	SAMN14667518	na	na	470	Acinetobacter baumannii	strain=Ab-C102	na	latest	Complete Genome	Major	Full	2068-09-05	ASM1293160v1	GCA_012931605.1	https://ftp.ncbi.nlm.nih.gov/genomes/all/GCF/012/931/605/GCF_012931605.1_ASM1293160v1
GCF_012931625.1	PRJNA224116	SAMN14667516	na	na	470	Acinetobacter baumannii	strain=Ab-D10a-a	na	latest	Complete Genome	Major	Full	2068-09-06	ASM1293162v1	GCA_012931625.1	https://ftp.ncbi.nlm.nih.gov/genomes/all/GCF/012/931/625/GCF_012931625.1_ASM1293162v1
GCF_012931645.1	PRJNA224116	SAMN14667515	na	na	470	Acinetobacter baumannii	strain=Ab-B004d-c	na	latest	Complete Genome	Major	Full	2068-09-07	ASM1293164v1	GCA_012931645.1	https://ftp.ncbi.nlm.nih.gov/genomes/all/GCF/012/931/645/GCF_012931645.1_ASM1293164v1
GCF_012931665.1	PRJNA224116	SAMN14667517	na	na	470	Acinetobacter baumannii	strain=Ab-C63	na	latest	Complete Genome	Major	Full	2068-09-08	ASM1293166v1	GCA_012931665.1	https://ftp.ncbi.nlm.nih.gov/genomes/all/GCF/012/931/665/GCF_012931665.1_ASM1293166v1
GCF_012934905.1	PRJNA224116	SAMN14409516	na	na	470	Acinetobacter baumannii	strain=VB82	na	latest	Complete Genome	Major	Full	2068-10-20	ASM1293490v1	GCA_012934905.1	https://ftp.ncbi.nlm.nih.gov/genomes/all/GCF/012/934/905/GCF_012934905.1_ASM1293490v1
GCF_012934925.1	PRJNA224116	SAMN14409628	na	na	470	Acinetobacter baumannii	strain=VB473	na	latest	Complete Genome	Major	Full	2068-10-21	ASM1293492v1	GCA_012934925.1	https://ftp.ncbi.nlm.nih.gov/genomes/all/GCF/012/934/925/GCF_012934925.1_ASM1293492v1
GCF_012934945.1	PRJNA224116	SAMN14409813	na	na	470	Acinetobacter baumannii	strain=VB723	na	latest	Complete Genome	Major	Full	2068-10-22	ASM1293494v1	GCA_012934945.1	https://ftp.ncbi.nlm.nih.gov/genomes/all/GCF/012/934/945/GCF_012934945.1_ASM1293494v1
GCF_012934965.1	PRJNA224116	SAMN14410107	na	na	470	Acinetobacter baumannii	strain=VB11737	na	latest	Complete Genome	Major	Full	2068-10-23	ASM1293496v1	GCA_012934965.1	https://ftp.ncbi.nlm.nih.gov/genomes/all/GCF/012/934/965/GCF_012934965.1_ASM1293496v1
GCF_012934985.1	PRJNA224116	SAMN14410138	na	na	470	Acinetobacter baumannii	strain=VB2181	na	latest	Complete Genome	Major	Full	2068-10-24	ASM1293498v1	GCA_012934985.1	https://ftp.ncbi.nlm.nih.gov/genomes/all/GCF/012/934/985/GCF_012934985.1_ASM1293498v1
GCF_012935005.1	PRJNA224116	SAMN14414761	na	na	470	Acinetobacter baumannii	strain=VB2486	na	latest	Complete Genome	Major	Full	2068-10-25	ASM1293500v1	GCA_012935005.1	https://ftp.ncbi.nlm.nih.gov/genomes/all/GCF/012/935/005/GCF_012935005.1_ASM1293500v1
GCF_012935025.1	PRJNA224116	SAMN14415334	na	na	470	Acinetobacter baumannii	strain=VB2200	na	latest	Complete Genome	Major	Full	2068-10-26	ASM1293502v1	GCA_012935025.1	https://ftp.ncbi.nlm.nih.gov/genomes/all/GCF/012/935/025/GCF_012935025.1_ASM1293502v1
GCF_012935045.1	PRJNA224116	SAMN14420246	na	na	470	Acinetobacter baumannii	strain=PM1912235	na	latest	Complete Genome	Major	Full	2068-10-27	ASM1293504v1	GCA_012935045.1	https://ftp.ncbi.nlm.nih.gov/genomes/all/GCF/012/935/045/GCF_012935045.1_ASM1293504v1
GCF_012935065.1	PRJNA224116	SAMN14420253	na	na	470	Acinetobacter baumannii	strain=PM192696	na	latest	Complete Genome	Major	Full	2068-10-28	ASM1293506v1	GCA_012935065.1	https://ftp.ncbi.nlm.nih.gov/genomes/all/GCF/012/935/065/GCF_012935065.1_ASM1293506v1
GCF_012935085.1	PRJNA224116	SAMN14420254	na	na	470	Acinetobacter baumannii	strain=PM193665	na	latest	Complete Genome	Major	Full	2068-10-29	ASM1293508v1	GCA_012935085.1	https://ftp.ncbi.nlm.nih.gov/genomes/all/GCF/012/935/085/GCF_012935085.1_ASM1293508v1
GCF_012935105.1	PRJNA224116	SAMN14420255	na	na	470	Acinetobacter baumannii	strain=PM194188	na	latest	Complete Genome	Major	Full	2068-10-30	ASM1293510v1	GCA_012935105.1	https://ftp.ncbi.nlm.nih.gov/genomes/all/GCF/012/935/105/GCF_012935105.1_ASM1293510v1
GCF_012935125.1	PRJNA224116	SAMN14422682	na	na	470	Acinetobacter baumannii	strain=PM194229	na	latest	Complete Genome	Major	Full	2068-10-31	ASM1293512v1	GCA_012935125.1	https://ftp.ncbi.nlm.nih.gov/genomes/all/GCF/012/935/125/GCF_012935125.1_ASM1293512v1
GCF_012935145.1	PRJNA224116	SAMN14410111	na	na	470	Acinetobacter baumannii	strain=VB7036	na	latest	Complete Genome	Major	Full	2068-11-01	ASM1293514v1	GCA_012935145.1	https://ftp.ncbi.nlm.nih.gov/genomes/all/GCF/012/935/145/GCF_012935145.1_ASM1293514v1
GCF_012935165.1	PRJNA224116	SAMN14414747	na	na	470	Acinetobacter baumannii	strain=VB2139	na	latest	Complete Genome	Major	Full	2068-11-02	ASM1293516v1	GCA_012935165.1	https://ftp.ncbi.nlm.nih.gov/genomes/all/GCF/012/935/165/GCF_012935165.1_ASM1293516v1
GCF_012935185.1	PRJNA224116	SAMN14414778	na	na	470	Acinetobacter baumannii	strain=VB2107	na	latest	Complete Genome	Major	Full	2068-11-03	ASM1293518v1	GCA_012935185.1	https://ftp.ncbi.nlm.nih.gov/genomes/all/GCF/012/935/185/GCF_012935185.1_ASM1293518v1
GCF_012974585.1	PRJNA224116	SAMN14072279	na	na	470	Acinetobacter baumannii	strain=ABF9692	na	latest	Complete Genome	Major	Full	2068-11-30	ASM1297458v1	GCA_012974585.1	https://ftp.ncbi.nlm.nih.gov/genomes/all/GCF/012/974/585/GCF_012974585.1_ASM1297458v1
GCF_012974845.1	PRJNA224116	SAMN12057668	na	na	470	Acinetobacter baumannii	strain=CUVET-MIC596	na	latest	Complete Genome	Major	Full	2068-12-07	ASM1297484v1	GCA_012974845.1	https://ftp.ncbi.nlm.nih.gov/genomes/all/GCF/012/974/845/GCF_012974845.1_ASM1297484v1
GCF_013305465.1	PRJNA224116	SAMN14859482	na	na	470	Acinetobacter baumannii	strain=MS14413	na	latest	Complete Genome	Major	Full	2070-01-02	ASM1330546v1	GCA_013305465.1	https://ftp.ncbi.nlm.nih.gov/genomes/all/GCF/013/305/465/GCF_013305465.1_ASM1330546v1
GCF_013376855.2	PRJNA224116	SAMN15344688	na	na	470	Acinetobacter baumannii	strain=TP1	na	latest	Complete Genome	Major	Full	2070-10-06	ASM1337685v2	GCA_013376855.2	https://ftp.ncbi.nlm.nih.gov/genomes/all/GCF/013/376/855/GCF_013376855.2_ASM1337685v2
GCF_013377175.1	PRJNA224116	SAMN13565236	na	na	470	Acinetobacter baumannii	strain=A1429	na	latest	Complete Genome	Major	Full	2070-10-11	ASM1337717v1	GCA_013377175.1	https://ftp.ncbi.nlm.nih.gov/genomes/all/GCF/013/377/175/GCF_013377175.1_ASM1337717v1
GCF_013394265.1	PRJNA224116	SAMN12860376	na	na	470	Acinetobacter baumannii	strain=31FS3-2	na	latest	Complete Genome	Major	Full	2071-01-09	ASM1339426v1	GCA_013394265.1	https://ftp.ncbi.nlm.nih.gov/genomes/all/GCF/013/394/265/GCF_013394265.1_ASM1339426v1
GCF_013394285.1	PRJNA224116	SAMN12859885	na	na	470	Acinetobacter baumannii	strain=29FS20	na	latest	Complete Genome	Major	Full	2071-01-10	ASM1339428v1	GCA_013394285.1	https://ftp.ncbi.nlm.nih.gov/genomes/all/GCF/013/394/285/GCF_013394285.1_ASM1339428v1
GCF_013416255.1	PRJNA224116	SAMN14833494	na	na	470	Acinetobacter baumannii	strain=DT0544C	na	latest	Complete Genome	Major	Full	2071-05-15	ASM1341625v1	GCA_013416255.1	https://ftp.ncbi.nlm.nih.gov/genomes/all/GCF/013/416/255/GCF_013416255.1_ASM1341625v1
GCF_013416275.1	PRJNA224116	SAMN14833556	na	na	470	Acinetobacter baumannii	strain=DT01139C	na	latest	Complete Genome	Major	Full	2071-05-16	ASM1341627v1	GCA_013416275.1	https://ftp.ncbi.nlm.nih.gov/genomes/all/GCF/013/416/275/GCF_013416275.1_ASM1341627v1
GCF_013787185.1	PRJNA224116	SAMN15541804	na	na	470	Acinetobacter baumannii	strain=36-1512	na	latest	Complete Genome	Major	Full	2072-01-05	ASM1378718v1	GCA_013787185.1	https://ftp.ncbi.nlm.nih.gov/genomes/all/GCF/013/787/185/GCF_013787185.1_ASM1378718v1
GCF_014159355.1	PRJNA224116	SAMD00194470	na	na	470	Acinetobacter baumannii	strain=WP4-W18-ESBL-11	na	latest	Complete Genome	Major	Full	2072-08-13	ASM1415935v1	GCA_014159355.1	https://ftp.ncbi.nlm.nih.gov/genomes/all/GCF/014/159/355/GCF_014159355.1_ASM1415935v1
GCF_014169655.1	PRJNA224116	SAMD00194616	na	na	470	Acinetobacter baumannii	strain=WP8-W18-ESBL-11	na	latest	Complete Genome	Major	Full	2072-10-10	ASM1416965v1	GCA_014169655.1	https://ftp.ncbi.nlm.nih.gov/genomes/all/GCF/014/169/655/GCF_014169655.1_ASM1416965v1
GCF_014267385.1	PRJNA224116	SAMN15819058	na	na	470	Acinetobacter baumannii	strain=XYAB2018	na	latest	Complete Genome	Major	Full	2073-10-20	ASM1426738v1	GCA_014267385.1	https://ftp.ncbi.nlm.nih.gov/genomes/all/GCF/014/267/385/GCF_014267385.1_ASM1426738v1
GCF_014322245.1	PRJNA224116	SAMN13884837	na	na	470	Acinetobacter baumannii	strain=DETAB-P2	na	latest	Complete Genome	Major	Full	2074-02-14	ASM1432224v1	GCA_014322245.1	https://ftp.ncbi.nlm.nih.gov/genomes/all/GCF/014/322/245/GCF_014322245.1_ASM1432224v1
GCF_014672735.1	PRJNA224116	SAMN15507634	na	na	470	Acinetobacter baumannii	strain=A118	na	latest	Complete Genome	Major	Full	2075-09-20	ASM1467273v1	GCA_014672735.1	https://ftp.ncbi.nlm.nih.gov/genomes/all/GCF/014/672/735/GCF_014672735.1_ASM1467273v1
GCF_014672755.1	PRJNA224116	SAMN15507635	na	assembly from type material	470	Acinetobacter baumannii	strain=ATCC 19606	na	latest	Complete Genome	Major	Full	2075-09-21	ASM1467275v1	GCA_014672755.1	https://ftp.ncbi.nlm.nih.gov/genomes/all/GCF/014/672/755/GCF_014672755.1_ASM1467275v1
GCF_014672775.1	PRJNA224116	SAMN15507625	na	na	470	Acinetobacter baumannii	strain=ATCC 17978	na	latest	Complete Genome	Major	Full	2075-09-22	ASM1467277v1	GCA_014672775.1	https://ftp.ncbi.nlm.nih.gov/genomes/all/GCF/014/672/775/GCF_014672775.1_ASM1467277v1
GCF_014705785.1	PRJNA224116	SAMN12413929	na	na	470	Acinetobacter baumannii	strain=CFSAN093709	na	latest	Complete Genome	Major	Full	2075-12-01	ASM1470578v1	GCA_014705785.1	https://ftp.ncbi.nlm.nih.gov/genomes/all/GCF/014/705/785/GCF_014705785.1_ASM1470578v1
GCF_014705805.1	PRJNA224116	SAMN12391854	na	na	470	Acinetobacter baumannii	strain=CFSAN093710	na	latest	Complete Genome	Major	Full	2075-12-02	ASM1470580v1	GCA_014705805.1	https://ftp.ncbi.nlm.nih.gov/genomes/all/GCF/014/705/805/GCF_014705805.1_ASM1470580v1
GCF_014705825.1	PRJNA224116	SAMN12391537	na	na	470	Acinetobacter baumannii	strain=CFSAN093705	na	latest	Complete Genome	Major	Full	2075-12-03	ASM1470582v1	GCA_014705825.1	https://ftp.ncbi.nlm.nih.gov/genomes/all/GCF/014/705/825/GCF_014705825.1_ASM1470582v1
GCF_014705845.1	PRJNA224116	SAMN12391535	na	na	470	Acinetobacter baumannii	strain=CFSAN093706	na	latest	Complete Genome	Major	Full	2075-12-04	ASM1470584v1	GCA_014705845.1	https://ftp.ncbi.nlm.nih.gov/genomes/all/GCF/014/705/845/GCF_014705845.1_ASM1470584v1
GCF_014705865.1	PRJNA224116	SAMN12391534	na	na	470	Acinetobacter baumannii	strain=CFSAN093707	na	latest	Complete Genome	Major	Full	2075-12-05	ASM1470586v1	GCA_014705865.1	https://ftp.ncbi.nlm.nih.gov/genomes/all/GCF/014/705/865/GCF_014705865.1_ASM1470586v1
GCF_014705885.1	PRJNA224116	SAMN12391536	na	na	470	Acinetobacter baumannii	strain=CFSAN093708	na	latest	Complete Genome	Major	Full	2075-12-06	ASM1470588v1	GCA_014705885.1	https://ftp.ncbi.nlm.nih.gov/genomes/all/GCF/014/705/885/GCF_014705885.1_ASM1470588v1
GCF_014874575.1	PRJNA224116	SAMN15574350	na	na	470	Acinetobacter baumannii	strain=AC1633	na	latest	Complete Genome	Major	Full	2076-09-06	ASM1487457v1	GCA_014874575.1	https://ftp.ncbi.nlm.nih.gov/genomes/all/GCF/014/874/575/GCF_014874575.1_ASM1487457v1
GCF_015571935.1	PRJNA224116	SAMN16304032	na	na	470	Acinetobacter baumannii	strain=Res13-Abat-PEA21-P4-01-A	na	latest	Complete Genome	Major	Full	2078-04-18	ASM1557193v1	GCA_015571935.1	https://ftp.ncbi.nlm.nih.gov/genomes/all/GCF/015/571/935/GCF_015571935.1_ASM1557193v1
GCF_015732435.1	PRJNA224116	SAMN15778733	na	na	470	Acinetobacter baumannii	strain=abA1	na	latest	Complete Genome	Major	Full	2078-08-12	ASM1573243v1	GCA_015732435.1	https://ftp.ncbi.nlm.nih.gov/genomes/all/GCF/015/732/435/GCF_015732435.1_ASM1573243v1
GCF_015870765.1	PRJNA224116	SAMN15735522	na	na	470	Acinetobacter baumannii	strain=TP2	na	latest	Complete Genome	Major	Full	2078-10-10	ASM1587076v1	GCA_015870765.1	https://ftp.ncbi.nlm.nih.gov/genomes/all/GCF/015/870/765/GCF_015870765.1_ASM1587076v1
GCF_015870965.1	PRJNA224116	SAMN15738014	na	na	470	Acinetobacter baumannii	strain=TP3	na	latest	Complete Genome	Major	Full	2078-10-11	ASM1587096v1	GCA_015870965.1	https://ftp.ncbi.nlm.nih.gov/genomes/all/GCF/015/870/965/GCF_015870965.1_ASM1587096v1
GCF_015910475.1	PRJNA224116	SAMN08687991	na	na	470	Acinetobacter baumannii	strain=ATCC 17961	na	latest	Complete Genome	Major	Full	2078-10-28	ASM1591047v1	GCA_015910475.1	https://ftp.ncbi.nlm.nih.gov/genomes/all/GCF/015/910/475/GCF_015910475.1_ASM1591047v1
GCF_016127515.1	PRJNA224116	SAMN16357205	na	na	470	Acinetobacter baumannii	strain=FDAARGOS_1036	na	latest	Complete Genome	Major	Full	2079-05-05	ASM1612751v1	GCA_016127515.1	https://ftp.ncbi.nlm.nih.gov/genomes/all/GCF/016/127/515/GCF_016127515.1_ASM1612751v1
GCF_016350005.1	PRJNA224116	SAMN17073618	na	na	470	Acinetobacter baumannii	strain=G20AB011	na	latest	Complete Genome	Major	Full	2079-07-02	ASM1635000v1	GCA_016350005.1	https://ftp.ncbi.nlm.nih.gov/genomes/all/GCF/016/350/005/GCF_016350005.1_ASM1635000v1
GCF_016350065.1	PRJNA224116	SAMN17073617	na	na	470	Acinetobacter baumannii	strain=G20AB010	na	latest	Complete Genome	Major	Full	2079-07-03	ASM1635006v1	GCA_016350065.1	https://ftp.ncbi.nlm.nih.gov/genomes/all/GCF/016/350/065/GCF_016350065.1_ASM1635006v1
GCF_016350085.1	PRJNA224116	SAMN17073615	na	na	470	Acinetobacter baumannii	strain=G20AB007	na	latest	Complete Genome	Major	Full	2079-07-04	ASM1635008v1	GCA_016350085.1	https://ftp.ncbi.nlm.nih.gov/genomes/all/GCF/016/350/085/GCF_016350085.1_ASM1635008v1
GCF_016350105.1	PRJNA224116	SAMN17073616	na	na	470	Acinetobacter baumannii	strain=G20AB009	na	latest	Complete Genome	Major	Full	2079-07-05	ASM1635010v1	GCA_016350105.1	https://ftp.ncbi.nlm.nih.gov/genomes/all/GCF/016/350/105/GCF_016350105.1_ASM1635010v1
GCF_016864295.1	PRJNA224116	SAMN15501054	na	na	470	Acinetobacter baumannii	strain=AbCTX1	na	latest	Complete Genome	Major	Full	2081-09-12	ASM1686429v1	GCA_016864295.1	https://ftp.ncbi.nlm.nih.gov/genomes/all/GCF/016/864/295/GCF_016864295.1_ASM1686429v1
GCF_016864315.2	PRJNA224116	SAMN15501056	na	na	470	Acinetobacter baumannii	strain=AbCTX9	na	latest	Complete Genome	Major	Full	2081-09-13	ASM1686431v2	GCA_016864315.2	https://ftp.ncbi.nlm.nih.gov/genomes/all/GCF/016/864/315/GCF_016864315.2_ASM1686431v2
GCF_016864335.2	PRJNA224116	SAMN15501055	na	na	470	Acinetobacter baumannii	strain=AbCTX5	na	latest	Complete Genome	Major	Full	2081-09-14	ASM1686433v2	GCA_016864335.2	https://ftp.ncbi.nlm.nih.gov/genomes/all/GCF/016/864/335/GCF_016864335.2_ASM1686433v2
GCF_016864915.1	PRJNA224116	SAMN15501316	na	na	470	Acinetobacter baumannii	strain=AbCTX13	na	latest	Complete Genome	Major	Full	2081-09-23	ASM1686491v1	GCA_016864915.1	https://ftp.ncbi.nlm.nih.gov/genomes/all/GCF/016/864/915/GCF_016864915.1_ASM1686491v1
GCF_016865465.1	PRJNA224116	SAMD00169927	na	na	470	Acinetobacter baumannii	strain=NIPH17_0019	na	latest	Complete Genome	Major	Full	2081-10-06	ASM1686546v1	GCA_016865465.1	https://ftp.ncbi.nlm.nih.gov/genomes/all/GCF/016/865/465/GCF_016865465.1_ASM1686546v1
GCF_016903135.1	PRJNA224116	SAMN16357502	na	na	470	Acinetobacter baumannii	strain=FDAARGOS_1360	na	latest	Complete Genome	Major	Full	2082-01-15	ASM1690313v1	GCA_016903135.1	https://ftp.ncbi.nlm.nih.gov/genomes/all/GCF/016/903/135/GCF_016903135.1_ASM1690313v1
GCF_016903215.1	PRJNA224116	SAMN16357501	na	na	470	Acinetobacter baumannii	strain=FDAARGOS_1359	na	latest	Complete Genome	Major	Full	2082-01-19	ASM1690321v1	GCA_016903215.1	https://ftp.ncbi.nlm.nih.gov/genomes/all/GCF/016/903/215/GCF_016903215.1_ASM1690321v1
GCF_016919505.2	PRJNA224116	SAMN17898087	na	na	470	Acinetobacter baumannii	strain=AB5075-VUB	na	latest	Complete Genome	Major	Full	2082-07-03	ASM1691950v2	GCA_016919505.2	https://ftp.ncbi.nlm.nih.gov/genomes/all/GCF/016/919/505/GCF_016919505.2_ASM1691950v2
GCF_016919525.1	PRJNA224116	SAMN17898088	na	na	470	Acinetobacter baumannii	strain=AB5075-VUB-itrA::ISAba13	na	latest	Complete Genome	Major	Full	2082-07-04	ASM1691952v2	GCA_016919525.2	https://ftp.ncbi.nlm.nih.gov/genomes/all/GCF/016/919/525/GCF_016919525.1_ASM1691952v2
GCF_017096325.2	PRJNA224116	SAMN15538706	na	na	470	Acinetobacter baumannii	strain=2018BJAB2	na	latest	Complete Genome	Major	Full	2082-11-02	ASM1709632v2	GCA_017096325.2	https://ftp.ncbi.nlm.nih.gov/genomes/all/GCF/017/096/325/GCF_017096325.2_ASM1709632v2
GCF_017096345.2	PRJNA224116	SAMN15538703	na	na	470	Acinetobacter baumannii	strain=2014TJAB1	na	latest	Complete Genome	Major	Full	2082-11-03	ASM1709634v2	GCA_017096345.2	https://ftp.ncbi.nlm.nih.gov/genomes/all/GCF/017/096/345/GCF_017096345.2_ASM1709634v2
GCF_017096365.2	PRJNA224116	SAMN15538704	na	na	470	Acinetobacter baumannii	strain=2018TJAB1	na	latest	Complete Genome	Major	Full	2082-11-04	ASM1709636v2	GCA_017096365.2	https://ftp.ncbi.nlm.nih.gov/genomes/all/GCF/017/096/365/GCF_017096365.2_ASM1709636v2
GCF_017096385.2	PRJNA224116	SAMN15538701	na	na	470	Acinetobacter baumannii	strain=2016LNAB1	na	latest	Complete Genome	Major	Full	2082-11-05	ASM1709638v2	GCA_017096385.2	https://ftp.ncbi.nlm.nih.gov/genomes/all/GCF/017/096/385/GCF_017096385.2_ASM1709638v2
GCF_017096405.2	PRJNA224116	SAMN15538705	na	na	470	Acinetobacter baumannii	strain=2018BJAB1	na	latest	Complete Genome	Major	Full	2082-11-06	ASM1709640v2	GCA_017096405.2	https://ftp.ncbi.nlm.nih.gov/genomes/all/GCF/017/096/405/GCF_017096405.2_ASM1709640v2
GCF_017096425.2	PRJNA224116	SAMN15538702	na	na	470	Acinetobacter baumannii	strain=2014LNAB1	na	latest	Complete Genome	Major	Full	2082-11-07	ASM1709642v2	GCA_017096425.2	https://ftp.ncbi.nlm.nih.gov/genomes/all/GCF/017/096/425/GCF_017096425.2_ASM1709642v2
GCF_017098185.2	PRJNA224116	SAMN15538699	na	na	470	Acinetobacter baumannii	strain=2016BJAB1	na	latest	Complete Genome	Major	Full	2082-11-08	ASM1709818v2	GCA_017098185.2	https://ftp.ncbi.nlm.nih.gov/genomes/all/GCF/017/098/185/GCF_017098185.2_ASM1709818v2
GCF_017098205.2	PRJNA224116	SAMN15538700	na	na	470	Acinetobacter baumannii	strain=2014BJAB1	na	latest	Complete Genome	Major	Full	2082-11-09	ASM1709820v2	GCA_017098205.2	https://ftp.ncbi.nlm.nih.gov/genomes/all/GCF/017/098/205/GCF_017098205.2_ASM1709820v2
GCF_017098225.2	PRJNA224116	SAMN15538698	na	na	470	Acinetobacter baumannii	strain=2018HBAB1	na	latest	Complete Genome	Major	Full	2082-11-10	ASM1709822v2	GCA_017098225.2	https://ftp.ncbi.nlm.nih.gov/genomes/all/GCF/017/098/225/GCF_017098225.2_ASM1709822v2
GCF_017098245.2	PRJNA224116	SAMN15538697	na	na	470	Acinetobacter baumannii	strain=2018HLJAB2	na	latest	Complete Genome	Major	Full	2082-11-11	ASM1709824v2	GCA_017098245.2	https://ftp.ncbi.nlm.nih.gov/genomes/all/GCF/017/098/245/GCF_017098245.2_ASM1709824v2
GCF_017098265.2	PRJNA224116	SAMN15538696	na	na	470	Acinetobacter baumannii	strain=2018HLJAB1	na	latest	Complete Genome	Major	Full	2082-11-12	ASM1709826v2	GCA_017098265.2	https://ftp.ncbi.nlm.nih.gov/genomes/all/GCF/017/098/265/GCF_017098265.2_ASM1709826v2
GCF_017639875.1	PRJNA224116	SAMN18396008	na	na	470	Acinetobacter baumannii	strain=KSK1	na	latest	Complete Genome	Major	Full	2084-02-16	ASM1763987v1	GCA_017639875.1	https://ftp.ncbi.nlm.nih.gov/genomes/all/GCF/017/639/875/GCF_017639875.1_ASM1763987v1
GCF_017723975.1	PRJNA224116	SAMN18452234	na	na	470	Acinetobacter baumannii	strain=KSK6	na	latest	Complete Genome	Major	Full	2084-03-15	ASM1772397v1	GCA_017723975.1	https://ftp.ncbi.nlm.nih.gov/genomes/all/GCF/017/723/975/GCF_017723975.1_ASM1772397v1
GCF_017724115.1	PRJNA224116	SAMN18452334	na	na	470	Acinetobacter baumannii	strain=KSK7	na	latest	Complete Genome	Major	Full	2084-03-17	ASM1772411v1	GCA_017724115.1	https://ftp.ncbi.nlm.nih.gov/genomes/all/GCF/017/724/115/GCF_017724115.1_ASM1772411v1
GCF_017724155.1	PRJNA224116	SAMN18452342	na	na	470	Acinetobacter baumannii	strain=KSK10	na	latest	Complete Genome	Major	Full	2084-03-18	ASM1772415v1	GCA_017724155.1	https://ftp.ncbi.nlm.nih.gov/genomes/all/GCF/017/724/155/GCF_017724155.1_ASM1772415v1
GCF_017724195.1	PRJNA224116	SAMN18452659	na	na	470	Acinetobacter baumannii	strain=KSK11	na	latest	Complete Genome	Major	Full	2084-03-19	ASM1772419v1	GCA_017724195.1	https://ftp.ncbi.nlm.nih.gov/genomes/all/GCF/017/724/195/GCF_017724195.1_ASM1772419v1
GCF_017724215.1	PRJNA224116	SAMN18452698	na	na	470	Acinetobacter baumannii	strain=KSK18	na	latest	Complete Genome	Major	Full	2084-03-20	ASM1772421v1	GCA_017724215.1	https://ftp.ncbi.nlm.nih.gov/genomes/all/GCF/017/724/215/GCF_017724215.1_ASM1772421v1
GCF_017726495.1	PRJNA224116	SAMN18452699	na	na	470	Acinetobacter baumannii	strain=KSK19	na	latest	Complete Genome	Major	Full	2084-03-21	ASM1772649v1	GCA_017726495.1	https://ftp.ncbi.nlm.nih.gov/genomes/all/GCF/017/726/495/GCF_017726495.1_ASM1772649v1
GCF_017726555.1	PRJNA224116	SAMN18452712	na	na	470	Acinetobacter baumannii	strain=KSK20	na	latest	Complete Genome	Major	Full	2084-03-22	ASM1772655v1	GCA_017726555.1	https://ftp.ncbi.nlm.nih.gov/genomes/all/GCF/017/726/555/GCF_017726555.1_ASM1772655v1
GCF_017726575.1	PRJNA224116	SAMN18452713	na	na	470	Acinetobacter baumannii	strain=KSK Sensitive	na	latest	Complete Genome	Major	Full	2084-03-23	ASM1772657v1	GCA_017726575.1	https://ftp.ncbi.nlm.nih.gov/genomes/all/GCF/017/726/575/GCF_017726575.1_ASM1772657v1
GCF_017742855.1	PRJNA224116	SAMN18451305	na	na	470	Acinetobacter baumannii	strain=KSK2	na	latest	Complete Genome	Major	Full	2084-03-29	ASM1774285v1	GCA_017742855.1	https://ftp.ncbi.nlm.nih.gov/genomes/all/GCF/017/742/855/GCF_017742855.1_ASM1774285v1
GCF_017753625.1	PRJNA224116	SAMN18498586	na	na	470	Acinetobacter baumannii	strain=DETAB-E227	na	latest	Complete Genome	Major	Full	2084-04-25	ASM1775362v1	GCA_017753625.1	https://ftp.ncbi.nlm.nih.gov/genomes/all/GCF/017/753/625/GCF_017753625.1_ASM1775362v1
GCF_018135585.1	PRJNA224116	SAMN18498587	na	na	470	Acinetobacter baumannii	strain=DETAB-P39	na	latest	Complete Genome	Major	Full	2085-02-03	ASM1813558v1	GCA_018135585.1	https://ftp.ncbi.nlm.nih.gov/genomes/all/GCF/018/135/585/GCF_018135585.1_ASM1813558v1
GCF_018454385.1	PRJNA224116	SAMN19073634	na	na	470	Acinetobacter baumannii	strain=DD520	na	latest	Complete Genome	Major	Full	2086-03-25	ASM1845438v1	GCA_018454385.1	https://ftp.ncbi.nlm.nih.gov/genomes/all/GCF/018/454/385/GCF_018454385.1_ASM1845438v1
GCF_018604365.1	PRJNA224116	SAMN18202092	na	na	470	Acinetobacter baumannii	strain=Cl415	na	latest	Complete Genome	Major	Full	2086-06-22	ASM1860436v1	GCA_018604365.1	https://ftp.ncbi.nlm.nih.gov/genomes/all/GCF/018/604/365/GCF_018604365.1_ASM1860436v1
GCF_018808925.1	PRJNA224116	SAMN13874777	na	na	470	Acinetobacter baumannii	strain=D4	na	latest	Complete Genome	Major	Full	2086-11-17	ASM1880892v1	GCA_018808925.1	https://ftp.ncbi.nlm.nih.gov/genomes/all/GCF/018/808/925/GCF_018808925.1_ASM1880892v1
GCF_018831125.1	PRJNA224116	SAMN13874778	na	na	470	Acinetobacter baumannii	strain=D46	na	latest	Complete Genome	Major	Full	2086-11-19	ASM1883112v1	GCA_018831125.1	https://ftp.ncbi.nlm.nih.gov/genomes/all/GCF/018/831/125/GCF_018831125.1_ASM1883112v1
GCF_018831465.1	PRJNA224116	SAMN14149266	na	na	470	Acinetobacter baumannii	strain=Ax270	na	latest	Complete Genome	Major	Full	2086-11-28	ASM1883146v1	GCA_018831465.1	https://ftp.ncbi.nlm.nih.gov/genomes/all/GCF/018/831/465/GCF_018831465.1_ASM1883146v1
GCF_018831485.1	PRJNA224116	SAMN14149265	na	na	470	Acinetobacter baumannii	strain=Ex003	na	latest	Complete Genome	Major	Full	2086-11-29	ASM1883148v1	GCA_018831485.1	https://ftp.ncbi.nlm.nih.gov/genomes/all/GCF/018/831/485/GCF_018831485.1_ASM1883148v1
GCF_019076685.1	PRJNA224116	SAMN15929419	na	na	470	Acinetobacter baumannii	strain=CAb-65	na	latest	Complete Genome	Major	Full	2087-08-27	ASM1907668v1	GCA_019076685.1	https://ftp.ncbi.nlm.nih.gov/genomes/all/GCF/019/076/685/GCF_019076685.1_ASM1907668v1
GCF_019356075.1	PRJNA224116	SAMN20295790	na	na	470	Acinetobacter baumannii	strain=B10	na	latest	Complete Genome	Major	Full	2088-06-06	ASM1935607v1	GCA_019356075.1	https://ftp.ncbi.nlm.nih.gov/genomes/all/GCF/019/356/075/GCF_019356075.1_ASM1935607v1
GCF_019356215.1	PRJNA224116	SAMN20326334	na	na	470	Acinetobacter baumannii	strain=17978UN	na	latest	Complete Genome	Major	Full	2088-06-07	ASM1935621v1	GCA_019356215.1	https://ftp.ncbi.nlm.nih.gov/genomes/all/GCF/019/356/215/GCF_019356215.1_ASM1935621v1
GCF_019457715.1	PRJNA224116	SAMN19911946	na	na	470	Acinetobacter baumannii	strain=40288	na	latest	Complete Genome	Major	Full	2088-10-29	ASM1945771v1	GCA_019457715.1	https://ftp.ncbi.nlm.nih.gov/genomes/all/GCF/019/457/715/GCF_019457715.1_ASM1945771v1
GCF_019458485.1	PRJNA224116	SAMN19955388	na	na	470	Acinetobacter baumannii	strain=MRSN 56	na	latest	Complete Genome	Major	Full	2088-11-05	ASM1945848v1	GCA_019458485.1	https://ftp.ncbi.nlm.nih.gov/genomes/all/GCF/019/458/485/GCF_019458485.1_ASM1945848v1
GCF_019703285.1	PRJNA224116	SAMD00330123	na	na	470	Acinetobacter baumannii	strain=OCU Ac18	na	latest	Complete Genome	Major	Full	2089-05-20	ASM1970328v1	GCA_019703285.1	https://ftp.ncbi.nlm.nih.gov/genomes/all/GCF/019/703/285/GCF_019703285.1_ASM1970328v1
GCF_019903155.1	PRJNA224116	SAMN15646564	na	na	470	Acinetobacter baumannii	strain=E-011922	na	latest	Complete Genome	Major	Full	2090-01-28	ASM1990315v1	GCA_019903155.1	https://ftp.ncbi.nlm.nih.gov/genomes/all/GCF/019/903/155/GCF_019903155.1_ASM1990315v1
GCF_019903175.1	PRJNA224116	SAMN15646563	na	na	470	Acinetobacter baumannii	strain=10_4	na	latest	Complete Genome	Major	Full	2090-01-29	ASM1990317v1	GCA_019903175.1	https://ftp.ncbi.nlm.nih.gov/genomes/all/GCF/019/903/175/GCF_019903175.1_ASM1990317v1
GCF_019903195.1	PRJNA224116	SAMN15646562	na	na	470	Acinetobacter baumannii	strain=10_3	na	latest	Complete Genome	Major	Full	2090-01-30	ASM1990319v1	GCA_019903195.1	https://ftp.ncbi.nlm.nih.gov/genomes/all/GCF/019/903/195/GCF_019903195.1_ASM1990319v1
GCF_019903215.1	PRJNA224116	SAMN15646561	na	na	470	Acinetobacter baumannii	strain=B9	na	latest	Complete Genome	Major	Full	2090-01-31	ASM1990321v1	GCA_019903215.1	https://ftp.ncbi.nlm.nih.gov/genomes/all/GCF/019/903/215/GCF_019903215.1_ASM1990321v1
GCF_019997865.1	PRJNA224116	SAMN21028540	na	na	470	Acinetobacter baumannii	strain=AB43	na	latest	Complete Genome	Major	Full	2090-06-27	ASM1999786v1	GCA_019997865.1	https://ftp.ncbi.nlm.nih.gov/genomes/all/GCF/019/997/865/GCF_019997865.1_ASM1999786v1
GCF_020132105.1	PRJNA224116	SAMN21240079	na	na	470	Acinetobacter baumannii	strain=Cl300	na	latest	Complete Genome	Major	Full	2090-11-02	ASM2013210v1	GCA_020132105.1	https://ftp.ncbi.nlm.nih.gov/genomes/all/GCF/020/132/105/GCF_020132105.1_ASM2013210v1
GCF_020271605.1	PRJNA224116	SAMN20477964	na	na	470	Acinetobacter baumannii	strain=LHC22-2	na	latest	Complete Genome	Major	Full	2091-03-19	ASM2027160v1	GCA_020271605.1	https://ftp.ncbi.nlm.nih.gov/genomes/all/GCF/020/271/605/GCF_020271605.1_ASM2027160v1
GCF_020520325.1	PRJNA224116	SAMN22202742	na	na	470	Acinetobacter baumannii	strain=HKU3	na	latest	Complete Genome	Major	Full	2091-08-29	ASM2052032v1	GCA_020520325.1	https://ftp.ncbi.nlm.nih.gov/genomes/all/GCF/020/520/325/GCF_020520325.1_ASM2052032v1
GCF_020520345.1	PRJNA224116	SAMN22202743	na	na	470	Acinetobacter baumannii	strain=HKU4	na	latest	Complete Genome	Major	Full	2091-08-30	ASM2052034v1	GCA_020520345.1	https://ftp.ncbi.nlm.nih.gov/genomes/all/GCF/020/520/345/GCF_020520345.1_ASM2052034v1
GCF_020520365.1	PRJNA224116	SAMN22202744	na	na	470	Acinetobacter baumannii	strain=HKU5	na	latest	Complete Genome	Major	Full	2091-08-31	ASM2052036v1	GCA_020520365.1	https://ftp.ncbi.nlm.nih.gov/genomes/all/GCF/020/520/365/GCF_020520365.1_ASM2052036v1
GCF_020520385.1	PRJNA224116	SAMN22202745	na	na	470	Acinetobacter baumannii	strain=HKU6	na	latest	Complete Genome	Major	Full	2091-09-01	ASM2052038v1	GCA_020520385.1	https://ftp.ncbi.nlm.nih.gov/genomes/all/GCF/020/520/385/GCF_020520385.1_ASM2052038v1
GCF_020520405.1	PRJNA224116	SAMN22202746	na	na	470	Acinetobacter baumannii	strain=HKU7	na	latest	Complete Genome	Major	Full	2091-09-02	ASM2052040v1	GCA_020520405.1	https://ftp.ncbi.nlm.nih.gov/genomes/all/GCF/020/520/405/GCF_020520405.1_ASM2052040v1
GCF_020810655.1	PRJNA224116	SAMN14226727	na	na	470	Acinetobacter baumannii	strain=RCH52	na	latest	Complete Genome	Major	Full	2092-08-30	ASM2081065v1	GCA_020810655.1	https://ftp.ncbi.nlm.nih.gov/genomes/all/GCF/020/810/655/GCF_020810655.1_ASM2081065v1
GCF_020906565.1	PRJNA224116	SAMN23041240	na	na	470	Acinetobacter baumannii	strain=ACI713	na	latest	Complete Genome	Major	Full	2093-02-15	ASM2090656v1	GCA_020906565.1	https://ftp.ncbi.nlm.nih.gov/genomes/all/GCF/020/906/565/GCF_020906565.1_ASM2090656v1
GCF_020911985.1	PRJNA224116	SAMN19110717	na	assembly from type material	470	Acinetobacter baumannii	strain=ATCC 19606	na	latest	Complete Genome	Major	Full	2093-03-04	ASM2091198v1	GCA_020911985.1	https://ftp.ncbi.nlm.nih.gov/genomes/all/GCF/020/911/985/GCF_020911985.1_ASM2091198v1
GCF_020912005.1	PRJNA224116	SAMN19110862	na	na	470	Acinetobacter baumannii	strain=ATCC 17978	na	latest	Complete Genome	Major	Full	2093-03-05	ASM2091200v1	GCA_020912005.1	https://ftp.ncbi.nlm.nih.gov/genomes/all/GCF/020/912/005/GCF_020912005.1_ASM2091200v1
GCF_020985285.1	PRJNA224116	SAMN23235066	na	na	470	Acinetobacter baumannii	strain=SHOU-Ab01	na	latest	Complete Genome	Major	Full	2093-03-20	ASM2098528v1	GCA_020985285.1	https://ftp.ncbi.nlm.nih.gov/genomes/all/GCF/020/985/285/GCF_020985285.1_ASM2098528v1
GCF_021019455.2	PRJNA224116	SAMN21245944	na	na	470	Acinetobacter baumannii	strain=MRSN571146	na	latest	Complete Genome	Major	Full	2093-05-03	ASM2101945v2	GCA_021019455.2	https://ftp.ncbi.nlm.nih.gov/genomes/all/GCF/021/019/455/GCF_021019455.2_ASM2101945v2
GCF_021019495.2	PRJNA224116	SAMN21245945	na	na	470	Acinetobacter baumannii	strain=MRSN576822	na	latest	Complete Genome	Major	Full	2093-05-04	ASM2101949v2	GCA_021019495.2	https://ftp.ncbi.nlm.nih.gov/genomes/all/GCF/021/019/495/GCF_021019495.2_ASM2101949v2
GCF_021398135.1	PRJNA224116	SAMN24425237	na	na	470	Acinetobacter baumannii	strain=AB1343	na	latest	Complete Genome	Major	Full	2094-03-28	ASM2139813v1	GCA_021398135.1	https://ftp.ncbi.nlm.nih.gov/genomes/all/GCF/021/398/135/GCF_021398135.1_ASM2139813v1
GCF_021484905.1	PRJNA224116	SAMN23416908	na	na	470	Acinetobacter baumannii	strain=MRSN 58	na	latest	Complete Genome	Major	Full	2094-07-25	ASM2148490v1	GCA_021484905.1	https://ftp.ncbi.nlm.nih.gov/genomes/all/GCF/021/484/905/GCF_021484905.1_ASM2148490v1
GCF_021559695.1	PRJNA224116	SAMN15097904	na	na	470	Acinetobacter baumannii	strain=AB79	na	latest	Complete Genome	Major	Full	2095-01-03	ASM2155969v1	GCA_021559695.1	https://ftp.ncbi.nlm.nih.gov/genomes/all/GCF/021/559/695/GCF_021559695.1_ASM2155969v1
GCF_021609965.1	PRJNA224116	SAMN23416895	na	na	470	Acinetobacter baumannii	strain=MRSN57	na	latest	Complete Genome	Major	Full	2095-03-10	ASM2160996v1	GCA_021609965.1	https://ftp.ncbi.nlm.nih.gov/genomes/all/GCF/021/609/965/GCF_021609965.1_ASM2160996v1
GCF_021725415.1	PRJNA224116	SAMN25185246	na	na	470	Acinetobacter baumannii	strain=BM2333	na	latest	Complete Genome	Major	Full	2095-05-31	ASM2172541v1	GCA_021725415.1	https://ftp.ncbi.nlm.nih.gov/genomes/all/GCF/021/725/415/GCF_021725415.1_ASM2172541v1
GCF_021729465.1	PRJNA224116	SAMN15182649	na	na	470	Acinetobacter baumannii	strain=YC103	na	latest	Complete Genome	Major	Full	2095-06-18	ASM2172946v1	GCA_021729465.1	https://ftp.ncbi.nlm.nih.gov/genomes/all/GCF/021/729/465/GCF_021729465.1_ASM2172946v1
GCF_021730415.1	PRJNA224116	SAMN22170067	na	na	470	Acinetobacter baumannii	strain=AB329	na	latest	Complete Genome	Major	Full	2095-07-08	ASM2173041v1	GCA_021730415.1	https://ftp.ncbi.nlm.nih.gov/genomes/all/GCF/021/730/415/GCF_021730415.1_ASM2173041v1
GCF_021764725.1	PRJNA224116	SAMN25236223	na	na	470	Acinetobacter baumannii	strain=NCCP 16007	na	latest	Complete Genome	Major	Full	2095-07-19	ASM2176472v1	GCA_021764725.1	https://ftp.ncbi.nlm.nih.gov/genomes/all/GCF/021/764/725/GCF_021764725.1_ASM2176472v1
GCF_021899715.1	PRJNA224116	SAMN25263435	na	na	470	Acinetobacter baumannii	strain=Nord4-2	na	latest	Complete Genome	Major	Full	2095-08-12	ASM2189971v1	GCA_021899715.1	https://ftp.ncbi.nlm.nih.gov/genomes/all/GCF/021/899/715/GCF_021899715.1_ASM2189971v1
GCF_022107375.1	PRJNA224116	SAMN25755497	na	na	470	Acinetobacter baumannii	strain=2022CK-00063	na	latest	Complete Genome	Major	Full	2095-12-18	ASM2210737v2	GCA_022107375.2	https://ftp.ncbi.nlm.nih.gov/genomes/all/GCF/022/107/375/GCF_022107375.1_ASM2210737v2
GCF_022369275.1	PRJNA224116	SAMN15438232	na	na	470	Acinetobacter baumannii	strain=M164-3	na	latest	Complete Genome	Major	Full	2096-08-16	ASM2236927v1	GCA_022369275.1	https://ftp.ncbi.nlm.nih.gov/genomes/all/GCF/022/369/275/GCF_022369275.1_ASM2236927v1
GCF_022369355.1	PRJNA224116	SAMN15589941	na	na	470	Acinetobacter baumannii	strain=M175-3	na	latest	Complete Genome	Major	Full	2096-08-17	ASM2236935v1	GCA_022369355.1	https://ftp.ncbi.nlm.nih.gov/genomes/all/GCF/022/369/355/GCF_022369355.1_ASM2236935v1
GCF_022429585.1	PRJNA224116	SAMN26082895	na	na	470	Acinetobacter baumannii	strain=AB2877	na	latest	Complete Genome	Major	Full	2097-01-15	ASM2242958v1	GCA_022429585.1	https://ftp.ncbi.nlm.nih.gov/genomes/all/GCF/022/429/585/GCF_022429585.1_ASM2242958v1
GCF_022459055.1	PRJNA224116	SAMN25131651	na	na	470	Acinetobacter baumannii	strain=AB180-VUB	na	latest	Complete Genome	Major	Full	2097-02-19	ASM2245905v1	GCA_022459055.1	https://ftp.ncbi.nlm.nih.gov/genomes/all/GCF/022/459/055/GCF_022459055.1_ASM2245905v1
GCF_022459075.1	PRJNA224116	SAMN25131650	na	na	470	Acinetobacter baumannii	strain=AB179-VUB	na	latest	Complete Genome	Major	Full	2097-02-20	ASM2245907v1	GCA_022459075.1	https://ftp.ncbi.nlm.nih.gov/genomes/all/GCF/022/459/075/GCF_022459075.1_ASM2245907v1
GCF_022459095.1	PRJNA224116	SAMN25131649	na	na	470	Acinetobacter baumannii	strain=AB177-VUB	na	latest	Complete Genome	Major	Full	2097-02-21	ASM2245909v1	GCA_022459095.1	https://ftp.ncbi.nlm.nih.gov/genomes/all/GCF/022/459/095/GCF_022459095.1_ASM2245909v1
GCF_022459115.2	PRJNA224116	SAMN25131648	na	na	470	Acinetobacter baumannii	strain=AB176-VUB	na	latest	Complete Genome	Major	Full	2097-02-22	ASM2245911v2	GCA_022459115.2	https://ftp.ncbi.nlm.nih.gov/genomes/all/GCF/022/459/115/GCF_022459115.2_ASM2245911v2
GCF_022459135.1	PRJNA224116	SAMN25131647	na	na	470	Acinetobacter baumannii	strain=AB175-VUB	na	latest	Complete Genome	Major	Full	2097-02-23	ASM2245913v1	GCA_022459135.1	https://ftp.ncbi.nlm.nih.gov/genomes/all/GCF/022/459/135/GCF_022459135.1_ASM2245913v1
GCF_022459155.1	PRJNA224116	SAMN25131646	na	na	470	Acinetobacter baumannii	strain=AB173-VUB	na	latest	Complete Genome	Major	Full	2097-02-24	ASM2245915v1	GCA_022459155.1	https://ftp.ncbi.nlm.nih.gov/genomes/all/GCF/022/459/155/GCF_022459155.1_ASM2245915v1
GCF_022459175.1	PRJNA224116	SAMN25131645	na	na	470	Acinetobacter baumannii	strain=AB172-VUB	na	latest	Complete Genome	Major	Full	2097-02-25	ASM2245917v1	GCA_022459175.1	https://ftp.ncbi.nlm.nih.gov/genomes/all/GCF/022/459/175/GCF_022459175.1_ASM2245917v1
GCF_022459295.1	PRJNA224116	SAMN25131644	na	na	470	Acinetobacter baumannii	strain=AB171-VUB	na	latest	Complete Genome	Major	Full	2097-02-26	ASM2245929v1	GCA_022459295.1	https://ftp.ncbi.nlm.nih.gov/genomes/all/GCF/022/459/295/GCF_022459295.1_ASM2245929v1
GCF_022459415.1	PRJNA224116	SAMN25131643	na	na	470	Acinetobacter baumannii	strain=AB169-VUB	na	latest	Complete Genome	Major	Full	2097-02-27	ASM2245941v1	GCA_022459415.1	https://ftp.ncbi.nlm.nih.gov/genomes/all/GCF/022/459/415/GCF_022459415.1_ASM2245941v1
GCF_022459595.1	PRJNA224116	SAMN25131642	na	na	470	Acinetobacter baumannii	strain=AB167-VUB	na	latest	Complete Genome	Major	Full	2097-02-28	ASM2245959v1	GCA_022459595.1	https://ftp.ncbi.nlm.nih.gov/genomes/all/GCF/022/459/595/GCF_022459595.1_ASM2245959v1
GCF_022459755.2	PRJNA224116	SAMN25131641	na	na	470	Acinetobacter baumannii	strain=AB40-VUB	na	latest	Complete Genome	Major	Full	2097-03-01	ASM2245975v2	GCA_022459755.2	https://ftp.ncbi.nlm.nih.gov/genomes/all/GCF/022/459/755/GCF_022459755.2_ASM2245975v2
GCF_022459875.1	PRJNA224116	SAMN25131640	na	na	470	Acinetobacter baumannii	strain=AB39-VUB	na	latest	Complete Genome	Major	Full	2097-03-02	ASM2245987v1	GCA_022459875.1	https://ftp.ncbi.nlm.nih.gov/genomes/all/GCF/022/459/875/GCF_022459875.1_ASM2245987v1
GCF_022460015.1	PRJNA224116	SAMN25131639	na	na	470	Acinetobacter baumannii	strain=AB36-VUB	na	latest	Complete Genome	Major	Full	2097-03-03	ASM2246001v1	GCA_022460015.1	https://ftp.ncbi.nlm.nih.gov/genomes/all/GCF/022/460/015/GCF_022460015.1_ASM2246001v1
GCF_022460155.2	PRJNA224116	SAMN25131638	na	na	470	Acinetobacter baumannii	strain=AB32-VUB	na	latest	Complete Genome	Major	Full	2097-03-04	ASM2246015v2	GCA_022460155.2	https://ftp.ncbi.nlm.nih.gov/genomes/all/GCF/022/460/155/GCF_022460155.2_ASM2246015v2
GCF_022460295.1	PRJNA224116	SAMN25131637	na	na	470	Acinetobacter baumannii	strain=AB21-VUB	na	latest	Complete Genome	Major	Full	2097-03-05	ASM2246029v1	GCA_022460295.1	https://ftp.ncbi.nlm.nih.gov/genomes/all/GCF/022/460/295/GCF_022460295.1_ASM2246029v1
GCF_022460435.2	PRJNA224116	SAMN25131636	na	na	470	Acinetobacter baumannii	strain=AB20-VUB	na	latest	Complete Genome	Major	Full	2097-03-06	ASM2246043v2	GCA_022460435.2	https://ftp.ncbi.nlm.nih.gov/genomes/all/GCF/022/460/435/GCF_022460435.2_ASM2246043v2
GCF_022460575.1	PRJNA224116	SAMN25131635	na	na	470	Acinetobacter baumannii	strain=AB16-VUB	na	latest	Complete Genome	Major	Full	2097-03-07	ASM2246057v1	GCA_022460575.1	https://ftp.ncbi.nlm.nih.gov/genomes/all/GCF/022/460/575/GCF_022460575.1_ASM2246057v1
GCF_022460745.2	PRJNA224116	SAMN25131634	na	na	470	Acinetobacter baumannii	strain=AB14-VUB	na	latest	Complete Genome	Major	Full	2097-03-08	ASM2246074v2	GCA_022460745.2	https://ftp.ncbi.nlm.nih.gov/genomes/all/GCF/022/460/745/GCF_022460745.2_ASM2246074v2
GCF_022460875.2	PRJNA224116	SAMN25131633	na	na	470	Acinetobacter baumannii	strain=AB9-VUB	na	latest	Complete Genome	Major	Full	2097-03-09	ASM2246087v2	GCA_022460875.2	https://ftp.ncbi.nlm.nih.gov/genomes/all/GCF/022/460/875/GCF_022460875.2_ASM2246087v2
GCF_022461025.2	PRJNA224116	SAMN25131632	na	na	470	Acinetobacter baumannii	strain=AB3-VUB	na	latest	Complete Genome	Major	Full	2097-03-10	ASM2246102v2	GCA_022461025.2	https://ftp.ncbi.nlm.nih.gov/genomes/all/GCF/022/461/025/GCF_022461025.2_ASM2246102v2
GCF_022466815.1	PRJNA224116	SAMN25131677	na	na	470	Acinetobacter baumannii	strain=DSM30011-VUB	na	latest	Complete Genome	Major	Full	2097-03-11	ASM2246681v1	GCA_022466815.1	https://ftp.ncbi.nlm.nih.gov/genomes/all/GCF/022/466/815/GCF_022466815.1_ASM2246681v1
GCF_022466975.1	PRJNA224116	SAMN25131676	na	na	470	Acinetobacter baumannii	strain=ATCC19606-VUB	na	latest	Complete Genome	Major	Full	2097-03-12	ASM2246697v1	GCA_022466975.1	https://ftp.ncbi.nlm.nih.gov/genomes/all/GCF/022/466/975/GCF_022466975.1_ASM2246697v1
GCF_022467135.1	PRJNA224116	SAMN25131675	na	na	470	Acinetobacter baumannii	strain=ATCC17978-VUB	na	latest	Complete Genome	Major	Full	2097-03-13	ASM2246713v1	GCA_022467135.1	https://ftp.ncbi.nlm.nih.gov/genomes/all/GCF/022/467/135/GCF_022467135.1_ASM2246713v1
GCF_022467255.1	PRJNA224116	SAMN25131674	na	na	470	Acinetobacter baumannii	strain=AB233-VUB	na	latest	Complete Genome	Major	Full	2097-03-14	ASM2246725v1	GCA_022467255.1	https://ftp.ncbi.nlm.nih.gov/genomes/all/GCF/022/467/255/GCF_022467255.1_ASM2246725v1
GCF_022467375.2	PRJNA224116	SAMN25131673	na	na	470	Acinetobacter baumannii	strain=AB232-VUB	na	latest	Complete Genome	Major	Full	2097-03-15	ASM2246737v2	GCA_022467375.2	https://ftp.ncbi.nlm.nih.gov/genomes/all/GCF/022/467/375/GCF_022467375.2_ASM2246737v2
GCF_022467435.1	PRJNA224116	SAMN25131672	na	na	470	Acinetobacter baumannii	strain=AB231-VUB	na	latest	Complete Genome	Major	Full	2097-03-16	ASM2246743v1	GCA_022467435.1	https://ftp.ncbi.nlm.nih.gov/genomes/all/GCF/022/467/435/GCF_022467435.1_ASM2246743v1
GCF_022467535.1	PRJNA224116	SAMN25131671	na	na	470	Acinetobacter baumannii	strain=AB229-VUB	na	latest	Complete Genome	Major	Full	2097-03-17	ASM2246753v1	GCA_022467535.1	https://ftp.ncbi.nlm.nih.gov/genomes/all/GCF/022/467/535/GCF_022467535.1_ASM2246753v1
GCF_022467655.1	PRJNA224116	SAMN25131670	na	na	470	Acinetobacter baumannii	strain=AB227-VUB	na	latest	Complete Genome	Major	Full	2097-03-18	ASM2246765v1	GCA_022467655.1	https://ftp.ncbi.nlm.nih.gov/genomes/all/GCF/022/467/655/GCF_022467655.1_ASM2246765v1
GCF_022467735.1	PRJNA224116	SAMN25131669	na	na	470	Acinetobacter baumannii	strain=AB226-VUB	na	latest	Complete Genome	Major	Full	2097-03-19	ASM2246773v1	GCA_022467735.1	https://ftp.ncbi.nlm.nih.gov/genomes/all/GCF/022/467/735/GCF_022467735.1_ASM2246773v1
GCF_022467805.1	PRJNA224116	SAMN25131668	na	na	470	Acinetobacter baumannii	strain=AB224-VUB	na	latest	Complete Genome	Major	Full	2097-03-20	ASM2246780v1	GCA_022467805.1	https://ftp.ncbi.nlm.nih.gov/genomes/all/GCF/022/467/805/GCF_022467805.1_ASM2246780v1
GCF_022467905.1	PRJNA224116	SAMN25131667	na	na	470	Acinetobacter baumannii	strain=AB222-VUB	na	latest	Complete Genome	Major	Full	2097-03-21	ASM2246790v1	GCA_022467905.1	https://ftp.ncbi.nlm.nih.gov/genomes/all/GCF/022/467/905/GCF_022467905.1_ASM2246790v1
GCF_022467975.1	PRJNA224116	SAMN25131666	na	na	470	Acinetobacter baumannii	strain=AB220-VUB	na	latest	Complete Genome	Major	Full	2097-03-22	ASM2246797v1	GCA_022467975.1	https://ftp.ncbi.nlm.nih.gov/genomes/all/GCF/022/467/975/GCF_022467975.1_ASM2246797v1
GCF_022468075.1	PRJNA224116	SAMN25131665	na	na	470	Acinetobacter baumannii	strain=AB219-VUB	na	latest	Complete Genome	Major	Full	2097-03-23	ASM2246807v1	GCA_022468075.1	https://ftp.ncbi.nlm.nih.gov/genomes/all/GCF/022/468/075/GCF_022468075.1_ASM2246807v1
GCF_022468195.1	PRJNA224116	SAMN25131664	na	na	470	Acinetobacter baumannii	strain=AB217-VUB	na	latest	Complete Genome	Major	Full	2097-03-24	ASM2246819v1	GCA_022468195.1	https://ftp.ncbi.nlm.nih.gov/genomes/all/GCF/022/468/195/GCF_022468195.1_ASM2246819v1
GCF_022468295.1	PRJNA224116	SAMN25131663	na	na	470	Acinetobacter baumannii	strain=AB216-VUB	na	latest	Complete Genome	Major	Full	2097-03-25	ASM2246829v1	GCA_022468295.1	https://ftp.ncbi.nlm.nih.gov/genomes/all/GCF/022/468/295/GCF_022468295.1_ASM2246829v1
GCF_022468355.1	PRJNA224116	SAMN25131662	na	na	470	Acinetobacter baumannii	strain=AB214-VUB	na	latest	Complete Genome	Major	Full	2097-03-26	ASM2246835v1	GCA_022468355.1	https://ftp.ncbi.nlm.nih.gov/genomes/all/GCF/022/468/355/GCF_022468355.1_ASM2246835v1
GCF_022468455.1	PRJNA224116	SAMN25131661	na	na	470	Acinetobacter baumannii	strain=AB213-VUB	na	latest	Complete Genome	Major	Full	2097-03-27	ASM2246845v1	GCA_022468455.1	https://ftp.ncbi.nlm.nih.gov/genomes/all/GCF/022/468/455/GCF_022468455.1_ASM2246845v1
GCF_022468565.1	PRJNA224116	SAMN25131660	na	na	470	Acinetobacter baumannii	strain=AB212-VUB	na	latest	Complete Genome	Major	Full	2097-03-28	ASM2246856v1	GCA_022468565.1	https://ftp.ncbi.nlm.nih.gov/genomes/all/GCF/022/468/565/GCF_022468565.1_ASM2246856v1
GCF_022468645.2	PRJNA224116	SAMN25131659	na	na	470	Acinetobacter baumannii	strain=AB194-VUB	na	latest	Complete Genome	Major	Full	2097-03-29	ASM2246864v2	GCA_022468645.2	https://ftp.ncbi.nlm.nih.gov/genomes/all/GCF/022/468/645/GCF_022468645.2_ASM2246864v2
GCF_022468755.1	PRJNA224116	SAMN25131658	na	na	470	Acinetobacter baumannii	strain=AB193-VUB	na	latest	Complete Genome	Major	Full	2097-03-30	ASM2246875v1	GCA_022468755.1	https://ftp.ncbi.nlm.nih.gov/genomes/all/GCF/022/468/755/GCF_022468755.1_ASM2246875v1
GCF_022468795.1	PRJNA224116	SAMN25131657	na	na	470	Acinetobacter baumannii	strain=AB189-VUB	na	latest	Complete Genome	Major	Full	2097-03-31	ASM2246879v1	GCA_022468795.1	https://ftp.ncbi.nlm.nih.gov/genomes/all/GCF/022/468/795/GCF_022468795.1_ASM2246879v1
GCF_022468835.2	PRJNA224116	SAMN25131656	na	na	470	Acinetobacter baumannii	strain=AB188-VUB	na	latest	Complete Genome	Major	Full	2097-04-01	ASM2246883v2	GCA_022468835.2	https://ftp.ncbi.nlm.nih.gov/genomes/all/GCF/022/468/835/GCF_022468835.2_ASM2246883v2
GCF_022468855.2	PRJNA224116	SAMN25131655	na	na	470	Acinetobacter baumannii	strain=AB187-VUB	na	latest	Complete Genome	Major	Full	2097-04-02	ASM2246885v2	GCA_022468855.2	https://ftp.ncbi.nlm.nih.gov/genomes/all/GCF/022/468/855/GCF_022468855.2_ASM2246885v2
GCF_022468985.2	PRJNA224116	SAMN25131654	na	na	470	Acinetobacter baumannii	strain=AB186-VUB	na	latest	Complete Genome	Major	Full	2097-04-03	ASM2246898v2	GCA_022468985.2	https://ftp.ncbi.nlm.nih.gov/genomes/all/GCF/022/468/985/GCF_022468985.2_ASM2246898v2
GCF_022469075.1	PRJNA224116	SAMN25131653	na	na	470	Acinetobacter baumannii	strain=AB183-VUB	na	latest	Complete Genome	Major	Full	2097-04-04	ASM2246907v1	GCA_022469075.1	https://ftp.ncbi.nlm.nih.gov/genomes/all/GCF/022/469/075/GCF_022469075.1_ASM2246907v1
GCF_022548575.1	PRJNA224116	SAMN25131652	na	na	470	Acinetobacter baumannii	strain=AB181-VUB	na	latest	Complete Genome	Major	Full	2097-08-13	ASM2254857v1	GCA_022548575.1	https://ftp.ncbi.nlm.nih.gov/genomes/all/GCF/022/548/575/GCF_022548575.1_ASM2254857v1
GCF_022605145.1	PRJNA224116	SAMN25087978	na	na	470	Acinetobacter baumannii	strain=AB5116	na	latest	Complete Genome	Major	Full	2097-12-15	ASM2260514v1	GCA_022605145.1	https://ftp.ncbi.nlm.nih.gov/genomes/all/GCF/022/605/145/GCF_022605145.1_ASM2260514v1
GCF_022759565.1	PRJNA224116	SAMN26814682	na	na	470	Acinetobacter baumannii	strain=NY5301	na	latest	Complete Genome	Major	Full	2098-05-26	ASM2275956v1	GCA_022759565.1	https://ftp.ncbi.nlm.nih.gov/genomes/all/GCF/022/759/565/GCF_022759565.1_ASM2275956v1
GCF_022811905.1	PRJNA224116	SAMN16714580	na	na	470	Acinetobacter baumannii	strain=2016GDAB1	na	latest	Complete Genome	Major	Full	2098-09-05	ASM2281190v1	GCA_022811905.1	https://ftp.ncbi.nlm.nih.gov/genomes/all/GCF/022/811/905/GCF_022811905.1_ASM2281190v1
GCF_022870045.1	PRJNA224116	SAMN14078800	na	assembly from type material	470	Acinetobacter baumannii	strain=PartI-Abaumannii-RM8376	ATCC isolate	latest	Complete Genome	Major	Full	2098-12-23	ASM2287004v1	GCA_022870045.1	https://ftp.ncbi.nlm.nih.gov/genomes/all/GCF/022/870/045/GCF_022870045.1_ASM2287004v1
GCF_022916135.1	PRJNA224116	SAMN27182098	na	na	470	Acinetobacter baumannii	strain=2022CK-00211	na	latest	Complete Genome	Major	Full	2099-02-17	ASM2291613v2	GCA_022916135.2	https://ftp.ncbi.nlm.nih.gov/genomes/all/GCF/022/916/135/GCF_022916135.1_ASM2291613v2
GCF_022916555.1	PRJNA224116	SAMN27182072	na	na	470	Acinetobacter baumannii	strain=2022CK-00185	na	latest	Complete Genome	Major	Full	2099-02-18	ASM2291655v2	GCA_022916555.2	https://ftp.ncbi.nlm.nih.gov/genomes/all/GCF/022/916/555/GCF_022916555.1_ASM2291655v2
GCF_022921035.1	PRJNA224116	SAMN27303889	na	na	470	Acinetobacter baumannii	strain=AB4451	na	latest	Complete Genome	Major	Full	2099-03-04	ASM2292103v1	GCA_022921035.1	https://ftp.ncbi.nlm.nih.gov/genomes/all/GCF/022/921/035/GCF_022921035.1_ASM2292103v1
GCF_023054035.1	PRJNA224116	SAMN27591179	na	na	470	Acinetobacter baumannii	strain=2022CK-00241	na	latest	Complete Genome	Major	Full	2099-09-15	ASM2305403v2	GCA_023054035.2	https://ftp.ncbi.nlm.nih.gov/genomes/all/GCF/023/054/035/GCF_023054035.1_ASM2305403v2
GCF_023093135.1	PRJNA224116	SAMN27739163	na	na	470	Acinetobacter baumannii	strain=2022CK-00251	na	latest	Complete Genome	Major	Full	2099-10-19	ASM2309313v2	GCA_023093135.2	https://ftp.ncbi.nlm.nih.gov/genomes/all/GCF/023/093/135/GCF_023093135.1_ASM2309313v2
GCF_023221535.1	PRJNA224116	SAMN27770840	na	na	470	Acinetobacter baumannii	strain=F46	na	latest	Complete Genome	Major	Full	2100-03-17	ASM2322153v1	GCA_023221535.1	https://ftp.ncbi.nlm.nih.gov/genomes/all/GCF/023/221/535/GCF_023221535.1_ASM2322153v1
GCF_023360975.1	PRJNA224116	SAMN24114688	na	na	470	Acinetobacter baumannii	strain=6080	na	latest	Complete Genome	Major	Full	2100-08-13	ASM2336097v1	GCA_023360975.1	https://ftp.ncbi.nlm.nih.gov/genomes/all/GCF/023/360/975/GCF_023360975.1_ASM2336097v1
GCF_023360995.1	PRJNA224116	SAMN24114687	na	na	470	Acinetobacter baumannii	strain=5955	na	latest	Complete Genome	Major	Full	2100-08-14	ASM2336099v1	GCA_023360995.1	https://ftp.ncbi.nlm.nih.gov/genomes/all/GCF/023/360/995/GCF_023360995.1_ASM2336099v1
GCF_023361015.1	PRJNA224116	SAMN24114686	na	na	470	Acinetobacter baumannii	strain=5847	na	latest	Complete Genome	Major	Full	2100-08-15	ASM2336101v1	GCA_023361015.1	https://ftp.ncbi.nlm.nih.gov/genomes/all/GCF/023/361/015/GCF_023361015.1_ASM2336101v1
GCF_023361035.1	PRJNA224116	SAMN24114685	na	na	470	Acinetobacter baumannii	strain=5846	na	latest	Complete Genome	Major	Full	2100-08-16	ASM2336103v1	GCA_023361035.1	https://ftp.ncbi.nlm.nih.gov/genomes/all/GCF/023/361/035/GCF_023361035.1_ASM2336103v1
GCF_023361055.1	PRJNA224116	SAMN24114684	na	na	470	Acinetobacter baumannii	strain=5840	na	latest	Complete Genome	Major	Full	2100-08-17	ASM2336105v1	GCA_023361055.1	https://ftp.ncbi.nlm.nih.gov/genomes/all/GCF/023/361/055/GCF_023361055.1_ASM2336105v1
GCF_023361075.1	PRJNA224116	SAMN24114683	na	na	470	Acinetobacter baumannii	strain=5839	na	latest	Complete Genome	Major	Full	2100-08-18	ASM2336107v1	GCA_023361075.1	https://ftp.ncbi.nlm.nih.gov/genomes/all/GCF/023/361/075/GCF_023361075.1_ASM2336107v1
GCF_023361095.1	PRJNA224116	SAMN24114679	na	na	470	Acinetobacter baumannii	strain=5773	na	latest	Complete Genome	Major	Full	2100-08-19	ASM2336109v1	GCA_023361095.1	https://ftp.ncbi.nlm.nih.gov/genomes/all/GCF/023/361/095/GCF_023361095.1_ASM2336109v1
GCF_023361115.1	PRJNA224116	SAMN24114680	na	na	470	Acinetobacter baumannii	strain=5779	na	latest	Complete Genome	Major	Full	2100-08-20	ASM2336111v1	GCA_023361115.1	https://ftp.ncbi.nlm.nih.gov/genomes/all/GCF/023/361/115/GCF_023361115.1_ASM2336111v1
GCF_023361135.1	PRJNA224116	SAMN24114678	na	na	470	Acinetobacter baumannii	strain=5771	na	latest	Complete Genome	Major	Full	2100-08-21	ASM2336113v1	GCA_023361135.1	https://ftp.ncbi.nlm.nih.gov/genomes/all/GCF/023/361/135/GCF_023361135.1_ASM2336113v1
GCF_023361155.1	PRJNA224116	SAMN24114677	na	na	470	Acinetobacter baumannii	strain=5769	na	latest	Complete Genome	Major	Full	2100-08-22	ASM2336115v1	GCA_023361155.1	https://ftp.ncbi.nlm.nih.gov/genomes/all/GCF/023/361/155/GCF_023361155.1_ASM2336115v1
GCF_023361175.1	PRJNA224116	SAMN24114676	na	na	470	Acinetobacter baumannii	strain=5768	na	latest	Complete Genome	Major	Full	2100-08-23	ASM2336117v1	GCA_023361175.1	https://ftp.ncbi.nlm.nih.gov/genomes/all/GCF/023/361/175/GCF_023361175.1_ASM2336117v1
GCF_023361195.1	PRJNA224116	SAMN24114675	na	na	470	Acinetobacter baumannii	strain=5767	na	latest	Complete Genome	Major	Full	2100-08-24	ASM2336119v1	GCA_023361195.1	https://ftp.ncbi.nlm.nih.gov/genomes/all/GCF/023/361/195/GCF_023361195.1_ASM2336119v1
GCF_023361215.1	PRJNA224116	SAMN24114674	na	na	470	Acinetobacter baumannii	strain=5765	na	latest	Complete Genome	Major	Full	2100-08-25	ASM2336121v1	GCA_023361215.1	https://ftp.ncbi.nlm.nih.gov/genomes/all/GCF/023/361/215/GCF_023361215.1_ASM2336121v1
GCF_023361235.1	PRJNA224116	SAMN24114673	na	na	470	Acinetobacter baumannii	strain=5761	na	latest	Complete Genome	Major	Full	2100-08-26	ASM2336123v1	GCA_023361235.1	https://ftp.ncbi.nlm.nih.gov/genomes/all/GCF/023/361/235/GCF_023361235.1_ASM2336123v1
GCF_023361255.1	PRJNA224116	SAMN24114672	na	na	470	Acinetobacter baumannii	strain=5760	na	latest	Complete Genome	Major	Full	2100-08-27	ASM2336125v1	GCA_023361255.1	https://ftp.ncbi.nlm.nih.gov/genomes/all/GCF/023/361/255/GCF_023361255.1_ASM2336125v1
GCF_023361275.1	PRJNA224116	SAMN24114671	na	na	470	Acinetobacter baumannii	strain=5759	na	latest	Complete Genome	Major	Full	2100-08-28	ASM2336127v1	GCA_023361275.1	https://ftp.ncbi.nlm.nih.gov/genomes/all/GCF/023/361/275/GCF_023361275.1_ASM2336127v1
GCF_023361815.1	PRJNA224116	SAMN24114670	na	na	470	Acinetobacter baumannii	strain=5745	na	latest	Complete Genome	Major	Full	2100-08-29	ASM2336181v1	GCA_023361815.1	https://ftp.ncbi.nlm.nih.gov/genomes/all/GCF/023/361/815/GCF_023361815.1_ASM2336181v1
GCF_023361835.1	PRJNA224116	SAMN24114669	na	na	470	Acinetobacter baumannii	strain=5741	na	latest	Complete Genome	Major	Full	2100-08-30	ASM2336183v1	GCA_023361835.1	https://ftp.ncbi.nlm.nih.gov/genomes/all/GCF/023/361/835/GCF_023361835.1_ASM2336183v1
GCF_023361855.1	PRJNA224116	SAMN24114668	na	na	470	Acinetobacter baumannii	strain=5740	na	latest	Complete Genome	Major	Full	2100-08-31	ASM2336185v1	GCA_023361855.1	https://ftp.ncbi.nlm.nih.gov/genomes/all/GCF/023/361/855/GCF_023361855.1_ASM2336185v1
GCF_023361875.1	PRJNA224116	SAMN24114667	na	na	470	Acinetobacter baumannii	strain=5736	na	latest	Complete Genome	Major	Full	2100-09-01	ASM2336187v1	GCA_023361875.1	https://ftp.ncbi.nlm.nih.gov/genomes/all/GCF/023/361/875/GCF_023361875.1_ASM2336187v1
GCF_023361895.1	PRJNA224116	SAMN24114666	na	na	470	Acinetobacter baumannii	strain=5734	na	latest	Complete Genome	Major	Full	2100-09-02	ASM2336189v1	GCA_023361895.1	https://ftp.ncbi.nlm.nih.gov/genomes/all/GCF/023/361/895/GCF_023361895.1_ASM2336189v1
GCF_023361915.1	PRJNA224116	SAMN24114665	na	na	470	Acinetobacter baumannii	strain=5732	na	latest	Complete Genome	Major	Full	2100-09-03	ASM2336191v1	GCA_023361915.1	https://ftp.ncbi.nlm.nih.gov/genomes/all/GCF/023/361/915/GCF_023361915.1_ASM2336191v1
GCF_023361935.1	PRJNA224116	SAMN24114664	na	na	470	Acinetobacter baumannii	strain=5729	na	latest	Complete Genome	Major	Full	2100-09-04	ASM2336193v1	GCA_023361935.1	https://ftp.ncbi.nlm.nih.gov/genomes/all/GCF/023/361/935/GCF_023361935.1_ASM2336193v1
GCF_023361955.1	PRJNA224116	SAMN24114663	na	na	470	Acinetobacter baumannii	strain=5689	na	latest	Complete Genome	Major	Full	2100-09-05	ASM2336195v1	GCA_023361955.1	https://ftp.ncbi.nlm.nih.gov/genomes/all/GCF/023/361/955/GCF_023361955.1_ASM2336195v1
GCF_023361975.1	PRJNA224116	SAMN24114662	na	na	470	Acinetobacter baumannii	strain=5685	na	latest	Complete Genome	Major	Full	2100-09-06	ASM2336197v1	GCA_023361975.1	https://ftp.ncbi.nlm.nih.gov/genomes/all/GCF/023/361/975/GCF_023361975.1_ASM2336197v1
GCF_023361995.1	PRJNA224116	SAMN24114661	na	na	470	Acinetobacter baumannii	strain=5683	na	latest	Complete Genome	Major	Full	2100-09-07	ASM2336199v1	GCA_023361995.1	https://ftp.ncbi.nlm.nih.gov/genomes/all/GCF/023/361/995/GCF_023361995.1_ASM2336199v1
GCF_023362015.1	PRJNA224116	SAMN24114660	na	na	470	Acinetobacter baumannii	strain=5679	na	latest	Complete Genome	Major	Full	2100-09-08	ASM2336201v1	GCA_023362015.1	https://ftp.ncbi.nlm.nih.gov/genomes/all/GCF/023/362/015/GCF_023362015.1_ASM2336201v1
GCF_023362035.1	PRJNA224116	SAMN24114658	na	na	470	Acinetobacter baumannii	strain=5672	na	latest	Complete Genome	Major	Full	2100-09-09	ASM2336203v1	GCA_023362035.1	https://ftp.ncbi.nlm.nih.gov/genomes/all/GCF/023/362/035/GCF_023362035.1_ASM2336203v1
GCF_023362055.1	PRJNA224116	SAMN24114657	na	na	470	Acinetobacter baumannii	strain=5671	na	latest	Complete Genome	Major	Full	2100-09-10	ASM2336205v1	GCA_023362055.1	https://ftp.ncbi.nlm.nih.gov/genomes/all/GCF/023/362/055/GCF_023362055.1_ASM2336205v1
GCF_023362075.1	PRJNA224116	SAMN24114656	na	na	470	Acinetobacter baumannii	strain=5670	na	latest	Complete Genome	Major	Full	2100-09-11	ASM2336207v1	GCA_023362075.1	https://ftp.ncbi.nlm.nih.gov/genomes/all/GCF/023/362/075/GCF_023362075.1_ASM2336207v1
GCF_023362095.1	PRJNA224116	SAMN24114655	na	na	470	Acinetobacter baumannii	strain=5669	na	latest	Complete Genome	Major	Full	2100-09-12	ASM2336209v1	GCA_023362095.1	https://ftp.ncbi.nlm.nih.gov/genomes/all/GCF/023/362/095/GCF_023362095.1_ASM2336209v1
GCF_023362115.1	PRJNA224116	SAMN24114654	na	na	470	Acinetobacter baumannii	strain=5666	na	latest	Complete Genome	Major	Full	2100-09-13	ASM2336211v1	GCA_023362115.1	https://ftp.ncbi.nlm.nih.gov/genomes/all/GCF/023/362/115/GCF_023362115.1_ASM2336211v1
GCF_023362135.1	PRJNA224116	SAMN24114652	na	na	470	Acinetobacter baumannii	strain=5664	na	latest	Complete Genome	Major	Full	2100-09-14	ASM2336213v1	GCA_023362135.1	https://ftp.ncbi.nlm.nih.gov/genomes/all/GCF/023/362/135/GCF_023362135.1_ASM2336213v1
GCF_023362155.1	PRJNA224116	SAMN24114651	na	na	470	Acinetobacter baumannii	strain=5663	na	latest	Complete Genome	Major	Full	2100-09-15	ASM2336215v1	GCA_023362155.1	https://ftp.ncbi.nlm.nih.gov/genomes/all/GCF/023/362/155/GCF_023362155.1_ASM2336215v1
GCF_023362175.1	PRJNA224116	SAMN24114649	na	na	470	Acinetobacter baumannii	strain=5656	na	latest	Complete Genome	Major	Full	2100-09-16	ASM2336217v1	GCA_023362175.1	https://ftp.ncbi.nlm.nih.gov/genomes/all/GCF/023/362/175/GCF_023362175.1_ASM2336217v1
GCF_023362195.1	PRJNA224116	SAMN24114648	na	na	470	Acinetobacter baumannii	strain=5653	na	latest	Complete Genome	Major	Full	2100-09-17	ASM2336219v1	GCA_023362195.1	https://ftp.ncbi.nlm.nih.gov/genomes/all/GCF/023/362/195/GCF_023362195.1_ASM2336219v1
GCF_023362215.1	PRJNA224116	SAMN24114647	na	na	470	Acinetobacter baumannii	strain=5651	na	latest	Complete Genome	Major	Full	2100-09-18	ASM2336221v1	GCA_023362215.1	https://ftp.ncbi.nlm.nih.gov/genomes/all/GCF/023/362/215/GCF_023362215.1_ASM2336221v1
GCF_023362235.1	PRJNA224116	SAMN24114646	na	na	470	Acinetobacter baumannii	strain=5634	na	latest	Complete Genome	Major	Full	2100-09-19	ASM2336223v1	GCA_023362235.1	https://ftp.ncbi.nlm.nih.gov/genomes/all/GCF/023/362/235/GCF_023362235.1_ASM2336223v1
GCF_023362255.1	PRJNA224116	SAMN24114645	na	na	470	Acinetobacter baumannii	strain=5626	na	latest	Complete Genome	Major	Full	2100-09-20	ASM2336225v1	GCA_023362255.1	https://ftp.ncbi.nlm.nih.gov/genomes/all/GCF/023/362/255/GCF_023362255.1_ASM2336225v1
GCF_023362275.1	PRJNA224116	SAMN24114644	na	na	470	Acinetobacter baumannii	strain=5388	na	latest	Complete Genome	Major	Full	2100-09-21	ASM2336227v1	GCA_023362275.1	https://ftp.ncbi.nlm.nih.gov/genomes/all/GCF/023/362/275/GCF_023362275.1_ASM2336227v1
GCF_023517155.1	PRJNA224116	SAMN19762585	na	na	470	Acinetobacter baumannii	strain=DETAB-E108	na	latest	Complete Genome	Major	Full	2101-02-26	ASM2351715v1	GCA_023517155.1	https://ftp.ncbi.nlm.nih.gov/genomes/all/GCF/023/517/155/GCF_023517155.1_ASM2351715v1
GCF_023517175.1	PRJNA224116	SAMN19762827	na	na	470	Acinetobacter baumannii	strain=DETAB-E351	na	latest	Complete Genome	Major	Full	2101-02-27	ASM2351717v1	GCA_023517175.1	https://ftp.ncbi.nlm.nih.gov/genomes/all/GCF/023/517/175/GCF_023517175.1_ASM2351717v1
GCF_023517195.1	PRJNA224116	SAMN19762528	na	na	470	Acinetobacter baumannii	strain=DETAB-E51	na	latest	Complete Genome	Major	Full	2101-02-28	ASM2351719v1	GCA_023517195.1	https://ftp.ncbi.nlm.nih.gov/genomes/all/GCF/023/517/195/GCF_023517195.1_ASM2351719v1
GCF_023517215.1	PRJNA224116	SAMN19774606	na	na	470	Acinetobacter baumannii	strain=DETAB-P43	na	latest	Complete Genome	Major	Full	2101-03-01	ASM2351721v1	GCA_023517215.1	https://ftp.ncbi.nlm.nih.gov/genomes/all/GCF/023/517/215/GCF_023517215.1_ASM2351721v1
GCF_023517235.1	PRJNA224116	SAMN19774628	na	na	470	Acinetobacter baumannii	strain=DETAB-P65	na	latest	Complete Genome	Major	Full	2101-03-02	ASM2351723v1	GCA_023517235.1	https://ftp.ncbi.nlm.nih.gov/genomes/all/GCF/023/517/235/GCF_023517235.1_ASM2351723v1
GCF_023517255.1	PRJNA224116	SAMN19762636	na	na	470	Acinetobacter baumannii	strain=DETAB-E159	na	latest	Complete Genome	Major	Full	2101-03-03	ASM2351725v1	GCA_023517255.1	https://ftp.ncbi.nlm.nih.gov/genomes/all/GCF/023/517/255/GCF_023517255.1_ASM2351725v1
GCF_023517695.1	PRJNA224116	SAMN19774653	na	na	470	Acinetobacter baumannii	strain=DETAB-P90	na	latest	Complete Genome	Major	Full	2101-03-04	ASM2351769v1	GCA_023517695.1	https://ftp.ncbi.nlm.nih.gov/genomes/all/GCF/023/517/695/GCF_023517695.1_ASM2351769v1
GCF_023517715.1	PRJNA224116	SAMN19762632	na	na	470	Acinetobacter baumannii	strain=DETAB-E155	na	latest	Complete Genome	Major	Full	2101-03-05	ASM2351771v1	GCA_023517715.1	https://ftp.ncbi.nlm.nih.gov/genomes/all/GCF/023/517/715/GCF_023517715.1_ASM2351771v1
GCF_023517735.1	PRJNA224116	SAMN19774588	na	na	470	Acinetobacter baumannii	strain=DETAB-P24	na	latest	Complete Genome	Major	Full	2101-03-06	ASM2351773v1	GCA_023517735.1	https://ftp.ncbi.nlm.nih.gov/genomes/all/GCF/023/517/735/GCF_023517735.1_ASM2351773v1
GCF_023615345.1	PRJNA224116	SAMN28788543	na	na	470	Acinetobacter baumannii	strain=2022CK-00317	na	latest	Complete Genome	Major	Full	2101-09-20	ASM2361534v2	GCA_023615345.2	https://ftp.ncbi.nlm.nih.gov/genomes/all/GCF/023/615/345/GCF_023615345.1_ASM2361534v2
GCF_023615705.1	PRJNA224116	SAMN28788563	na	na	470	Acinetobacter baumannii	strain=2022CK-00337	na	latest	Complete Genome	Major	Full	2101-09-21	ASM2361570v2	GCA_023615705.2	https://ftp.ncbi.nlm.nih.gov/genomes/all/GCF/023/615/705/GCF_023615705.1_ASM2361570v2
GCF_023615745.1	PRJNA224116	SAMN28788566	na	na	470	Acinetobacter baumannii	strain=2022CK-00340	na	latest	Complete Genome	Major	Full	2101-09-22	ASM2361574v2	GCA_023615745.2	https://ftp.ncbi.nlm.nih.gov/genomes/all/GCF/023/615/745/GCF_023615745.1_ASM2361574v2
GCF_023809625.1	PRJNA224116	SAMN28980502	na	na	470	Acinetobacter baumannii	strain=280820	na	latest	Complete Genome	Major	Full	2102-05-01	ASM2380962v1	GCA_023809625.1	https://ftp.ncbi.nlm.nih.gov/genomes/all/GCF/023/809/625/GCF_023809625.1_ASM2380962v1
GCF_023809705.1	PRJNA224116	SAMN28981486	na	na	470	Acinetobacter baumannii	strain=VB280821	na	latest	Complete Genome	Major	Full	2102-05-02	ASM2380970v1	GCA_023809705.1	https://ftp.ncbi.nlm.nih.gov/genomes/all/GCF/023/809/705/GCF_023809705.1_ASM2380970v1
GCF_023981045.1	PRJNA224116	SAMN13150932	na	na	470	Acinetobacter baumannii	strain=XH1056	na	latest	Complete Genome	Major	Full	2102-08-12	ASM2398104v1	GCA_023981045.1	https://ftp.ncbi.nlm.nih.gov/genomes/all/GCF/023/981/045/GCF_023981045.1_ASM2398104v1
GCF_024106315.1	PRJNA224116	SAMN29151496	na	na	470	Acinetobacter baumannii	strain=2022CK-00371	na	latest	Complete Genome	Major	Full	2102-10-10	ASM2410631v2	GCA_024106315.2	https://ftp.ncbi.nlm.nih.gov/genomes/all/GCF/024/106/315/GCF_024106315.1_ASM2410631v2
GCF_024134625.1	PRJNA224116	SAMN29176533	na	na	470	Acinetobacter baumannii	strain=A54S	na	latest	Complete Genome	Major	Full	2102-10-28	ASM2413462v1	GCA_024134625.1	https://ftp.ncbi.nlm.nih.gov/genomes/all/GCF/024/134/625/GCF_024134625.1_ASM2413462v1
GCF_024134645.1	PRJNA224116	SAMN29176535	na	na	470	Acinetobacter baumannii	strain=17978S	na	latest	Complete Genome	Major	Full	2102-10-29	ASM2413464v1	GCA_024134645.1	https://ftp.ncbi.nlm.nih.gov/genomes/all/GCF/024/134/645/GCF_024134645.1_ASM2413464v1
GCF_024134665.1	PRJNA224116	SAMN29176536	na	na	470	Acinetobacter baumannii	strain=17978R	na	latest	Complete Genome	Major	Full	2102-10-30	ASM2413466v1	GCA_024134665.1	https://ftp.ncbi.nlm.nih.gov/genomes/all/GCF/024/134/665/GCF_024134665.1_ASM2413466v1
GCF_024134685.1	PRJNA224116	SAMN29176534	na	na	470	Acinetobacter baumannii	strain=A54R	na	latest	Complete Genome	Major	Full	2102-10-31	ASM2413468v1	GCA_024134685.1	https://ftp.ncbi.nlm.nih.gov/genomes/all/GCF/024/134/685/GCF_024134685.1_ASM2413468v1
GCF_024138105.1	PRJNA224116	SAMN29386244	na	na	470	Acinetobacter baumannii	strain=KBN10P04593	na	latest	Complete Genome	Major	Full	2102-11-06	ASM2413810v1	GCA_024138105.1	https://ftp.ncbi.nlm.nih.gov/genomes/all/GCF/024/138/105/GCF_024138105.1_ASM2413810v1
GCF_024138435.1	PRJNA224116	SAMN19356554	na	na	470	Acinetobacter baumannii	strain=UC24371	na	latest	Complete Genome	Major	Full	2102-11-08	ASM2413843v1	GCA_024138435.1	https://ftp.ncbi.nlm.nih.gov/genomes/all/GCF/024/138/435/GCF_024138435.1_ASM2413843v1
GCF_024139015.1	PRJNA224116	SAMN19356540	na	na	470	Acinetobacter baumannii	strain=UC20804	na	latest	Complete Genome	Major	Full	2102-11-19	ASM2413901v1	GCA_024139015.1	https://ftp.ncbi.nlm.nih.gov/genomes/all/GCF/024/139/015/GCF_024139015.1_ASM2413901v1
GCF_024139035.1	PRJNA224116	SAMN19356535	na	na	470	Acinetobacter baumannii	strain=UC23022	na	latest	Complete Genome	Major	Full	2102-11-20	ASM2413903v1	GCA_024139035.1	https://ftp.ncbi.nlm.nih.gov/genomes/all/GCF/024/139/035/GCF_024139035.1_ASM2413903v1
GCF_024139055.1	PRJNA224116	SAMN19356533	na	na	470	Acinetobacter baumannii	strain=UC21460	na	latest	Complete Genome	Major	Full	2102-11-21	ASM2413905v1	GCA_024139055.1	https://ftp.ncbi.nlm.nih.gov/genomes/all/GCF/024/139/055/GCF_024139055.1_ASM2413905v1
GCF_024139075.1	PRJNA224116	SAMN19356530	na	na	470	Acinetobacter baumannii	strain=UC24137	na	latest	Complete Genome	Major	Full	2102-11-22	ASM2413907v1	GCA_024139075.1	https://ftp.ncbi.nlm.nih.gov/genomes/all/GCF/024/139/075/GCF_024139075.1_ASM2413907v1
GCF_024139095.1	PRJNA224116	SAMN19356522	na	na	470	Acinetobacter baumannii	strain=UC22850	na	latest	Complete Genome	Major	Full	2102-11-23	ASM2413909v1	GCA_024139095.1	https://ftp.ncbi.nlm.nih.gov/genomes/all/GCF/024/139/095/GCF_024139095.1_ASM2413909v1
GCF_024172225.1	PRJNA224116	SAMN29388303	na	na	470	Acinetobacter baumannii	strain=KBN10P05679	na	latest	Complete Genome	Major	Full	2102-12-23	ASM2417222v1	GCA_024172225.1	https://ftp.ncbi.nlm.nih.gov/genomes/all/GCF/024/172/225/GCF_024172225.1_ASM2417222v1
GCF_024205265.1	PRJNA224116	SAMN23553143	na	na	470	Acinetobacter baumannii	strain=XH1935	na	latest	Complete Genome	Major	Full	2103-03-10	ASM2420526v1	GCA_024205265.1	https://ftp.ncbi.nlm.nih.gov/genomes/all/GCF/024/205/265/GCF_024205265.1_ASM2420526v1
GCF_024205285.1	PRJNA224116	SAMN23553142	na	na	470	Acinetobacter baumannii	strain=DETAB-R21	na	latest	Complete Genome	Major	Full	2103-03-11	ASM2420528v1	GCA_024205285.1	https://ftp.ncbi.nlm.nih.gov/genomes/all/GCF/024/205/285/GCF_024205285.1_ASM2420528v1
GCF_024271825.1	PRJNA224116	SAMN19356555	na	na	470	Acinetobacter baumannii	strain=UC25604	na	latest	Complete Genome	Major	Full	2103-06-30	ASM2427182v1	GCA_024271825.1	https://ftp.ncbi.nlm.nih.gov/genomes/all/GCF/024/271/825/GCF_024271825.1_ASM2427182v1
GCF_024426665.1	PRJNA224116	SAMN28871714	na	na	470	Acinetobacter baumannii	strain=Cl107	na	latest	Complete Genome	Major	Full	2104-02-11	ASM2442666v1	GCA_024426665.1	https://ftp.ncbi.nlm.nih.gov/genomes/all/GCF/024/426/665/GCF_024426665.1_ASM2442666v1
GCF_024730805.1	PRJNA224116	SAMN30308647	na	na	470	Acinetobacter baumannii	strain=AB3927	na	latest	Complete Genome	Major	Full	2105-03-07	ASM2473080v1	GCA_024730805.1	https://ftp.ncbi.nlm.nih.gov/genomes/all/GCF/024/730/805/GCF_024730805.1_ASM2473080v1
GCF_024732425.1	PRJNA224116	SAMN09244924	na	na	470	Acinetobacter baumannii	strain=LUH 6011	na	latest	Complete Genome	Major	Full	2105-03-22	ASM2473242v1	GCA_024732425.1	https://ftp.ncbi.nlm.nih.gov/genomes/all/GCF/024/732/425/GCF_024732425.1_ASM2473242v1
GCF_024749385.1	PRJNA224116	SAMN23078461	na	na	470	Acinetobacter baumannii	strain=OC081	na	latest	Complete Genome	Major	Full	2105-06-03	ASM2474938v1	GCA_024749385.1	https://ftp.ncbi.nlm.nih.gov/genomes/all/GCF/024/749/385/GCF_024749385.1_ASM2474938v1
GCF_024749405.1	PRJNA224116	SAMN23078453	na	na	470	Acinetobacter baumannii	strain=OC074	na	latest	Complete Genome	Major	Full	2105-06-04	ASM2474940v1	GCA_024749405.1	https://ftp.ncbi.nlm.nih.gov/genomes/all/GCF/024/749/405/GCF_024749405.1_ASM2474940v1
GCF_024749425.1	PRJNA224116	SAMN23078455	na	na	470	Acinetobacter baumannii	strain=OC073	na	latest	Complete Genome	Major	Full	2105-06-05	ASM2474942v1	GCA_024749425.1	https://ftp.ncbi.nlm.nih.gov/genomes/all/GCF/024/749/425/GCF_024749425.1_ASM2474942v1
GCF_024749445.1	PRJNA224116	SAMN23078463	na	na	470	Acinetobacter baumannii	strain=OC070	na	latest	Complete Genome	Major	Full	2105-06-06	ASM2474944v1	GCA_024749445.1	https://ftp.ncbi.nlm.nih.gov/genomes/all/GCF/024/749/445/GCF_024749445.1_ASM2474944v1
GCF_024749465.1	PRJNA224116	SAMN23078460	na	na	470	Acinetobacter baumannii	strain=OC068	na	latest	Complete Genome	Major	Full	2105-06-07	ASM2474946v1	GCA_024749465.1	https://ftp.ncbi.nlm.nih.gov/genomes/all/GCF/024/749/465/GCF_024749465.1_ASM2474946v1
GCF_024749485.1	PRJNA224116	SAMN23078458	na	na	470	Acinetobacter baumannii	strain=OC064	na	latest	Complete Genome	Major	Full	2105-06-08	ASM2474948v1	GCA_024749485.1	https://ftp.ncbi.nlm.nih.gov/genomes/all/GCF/024/749/485/GCF_024749485.1_ASM2474948v1
GCF_024749505.1	PRJNA224116	SAMN23078462	na	na	470	Acinetobacter baumannii	strain=OC061	na	latest	Complete Genome	Major	Full	2105-06-09	ASM2474950v1	GCA_024749505.1	https://ftp.ncbi.nlm.nih.gov/genomes/all/GCF/024/749/505/GCF_024749505.1_ASM2474950v1
GCF_024749525.1	PRJNA224116	SAMN23078459	na	na	470	Acinetobacter baumannii	strain=OC059	na	latest	Complete Genome	Major	Full	2105-06-10	ASM2474952v1	GCA_024749525.1	https://ftp.ncbi.nlm.nih.gov/genomes/all/GCF/024/749/525/GCF_024749525.1_ASM2474952v1
GCF_024749545.1	PRJNA224116	SAMN23078457	na	na	470	Acinetobacter baumannii	strain=OC043	na	latest	Complete Genome	Major	Full	2105-06-11	ASM2474954v1	GCA_024749545.1	https://ftp.ncbi.nlm.nih.gov/genomes/all/GCF/024/749/545/GCF_024749545.1_ASM2474954v1
GCF_024749605.1	PRJNA224116	SAMN23078452	na	na	470	Acinetobacter baumannii	strain=LMG994	na	latest	Complete Genome	Major	Full	2105-06-12	ASM2474960v1	GCA_024749605.1	https://ftp.ncbi.nlm.nih.gov/genomes/all/GCF/024/749/605/GCF_024749605.1_ASM2474960v1
GCF_024749625.1	PRJNA224116	SAMN23078451	na	na	470	Acinetobacter baumannii	strain=DB053	na	latest	Complete Genome	Major	Full	2105-06-13	ASM2474962v1	GCA_024749625.1	https://ftp.ncbi.nlm.nih.gov/genomes/all/GCF/024/749/625/GCF_024749625.1_ASM2474962v1
GCF_024749645.1	PRJNA224116	SAMN23078450	na	na	470	Acinetobacter baumannii	strain=DB008	na	latest	Complete Genome	Major	Full	2105-06-14	ASM2474964v1	GCA_024749645.1	https://ftp.ncbi.nlm.nih.gov/genomes/all/GCF/024/749/645/GCF_024749645.1_ASM2474964v1
GCF_024749665.1	PRJNA224116	SAMN23078449	na	na	470	Acinetobacter baumannii	strain=DB007	na	latest	Complete Genome	Major	Full	2105-06-15	ASM2474966v1	GCA_024749665.1	https://ftp.ncbi.nlm.nih.gov/genomes/all/GCF/024/749/665/GCF_024749665.1_ASM2474966v1
GCF_024749685.1	PRJNA224116	SAMN23078448	na	na	470	Acinetobacter baumannii	strain=DB006	na	latest	Complete Genome	Major	Full	2105-06-16	ASM2474968v1	GCA_024749685.1	https://ftp.ncbi.nlm.nih.gov/genomes/all/GCF/024/749/685/GCF_024749685.1_ASM2474968v1
GCF_024749745.1	PRJNA224116	SAMN23078445	na	na	470	Acinetobacter baumannii	strain=DB003	na	latest	Complete Genome	Major	Full	2105-06-17	ASM2474974v1	GCA_024749745.1	https://ftp.ncbi.nlm.nih.gov/genomes/all/GCF/024/749/745/GCF_024749745.1_ASM2474974v1
GCF_024749765.1	PRJNA224116	SAMN23078444	na	na	470	Acinetobacter baumannii	strain=DB002	na	latest	Complete Genome	Major	Full	2105-06-18	ASM2474976v1	GCA_024749765.1	https://ftp.ncbi.nlm.nih.gov/genomes/all/GCF/024/749/765/GCF_024749765.1_ASM2474976v1
GCF_024800505.1	PRJNA224116	SAMN30472217	na	na	470	Acinetobacter baumannii	strain=AB2369	na	latest	Complete Genome	Major	Full	2105-09-13	ASM2480050v1	GCA_024800505.1	https://ftp.ncbi.nlm.nih.gov/genomes/all/GCF/024/800/505/GCF_024800505.1_ASM2480050v1
GCF_024922185.1	PRJNA224116	SAMN30655645	na	na	470	Acinetobacter baumannii	strain=2022CK-00480	na	latest	Complete Genome	Major	Full	2106-01-29	ASM2492218v2	GCA_024922185.2	https://ftp.ncbi.nlm.nih.gov/genomes/all/GCF/024/922/185/GCF_024922185.1_ASM2492218v2
GCF_025258705.1	PRJNA224116	SAMN21924070	na	na	470	Acinetobacter baumannii	strain=2021CK-01408	na	latest	Complete Genome	Major	Full	2106-11-21	ASM2525870v1	GCA_025258705.1	https://ftp.ncbi.nlm.nih.gov/genomes/all/GCF/025/258/705/GCF_025258705.1_ASM2525870v1
GCF_025258745.1	PRJNA224116	SAMN21924071	na	na	470	Acinetobacter baumannii	strain=2021CK-01409	na	latest	Complete Genome	Major	Full	2106-11-22	ASM2525874v1	GCA_025258745.1	https://ftp.ncbi.nlm.nih.gov/genomes/all/GCF/025/258/745/GCF_025258745.1_ASM2525874v1
GCF_025258765.1	PRJNA224116	SAMN21493827	na	na	470	Acinetobacter baumannii	strain=2021CK-01300	na	latest	Complete Genome	Major	Full	2106-11-23	ASM2525876v1	GCA_025258765.1	https://ftp.ncbi.nlm.nih.gov/genomes/all/GCF/025/258/765/GCF_025258765.1_ASM2525876v1
GCF_025258785.1	PRJNA224116	SAMN21493859	na	na	470	Acinetobacter baumannii	strain=2021CK-01332	na	latest	Complete Genome	Major	Full	2106-11-24	ASM2525878v1	GCA_025258785.1	https://ftp.ncbi.nlm.nih.gov/genomes/all/GCF/025/258/785/GCF_025258785.1_ASM2525878v1
GCF_025258805.1	PRJNA224116	SAMN21493860	na	na	470	Acinetobacter baumannii	strain=2021CK-01333	na	latest	Complete Genome	Major	Full	2106-11-25	ASM2525880v1	GCA_025258805.1	https://ftp.ncbi.nlm.nih.gov/genomes/all/GCF/025/258/805/GCF_025258805.1_ASM2525880v1
GCF_025258845.1	PRJNA224116	SAMN21493862	na	na	470	Acinetobacter baumannii	strain=2021CK-01335	na	latest	Complete Genome	Major	Full	2106-11-26	ASM2525884v1	GCA_025258845.1	https://ftp.ncbi.nlm.nih.gov/genomes/all/GCF/025/258/845/GCF_025258845.1_ASM2525884v1
GCF_025264005.1	PRJNA224116	SAMN30068511	na	na	470	Acinetobacter baumannii	strain=AB105	na	latest	Complete Genome	Major	Full	2106-12-19	ASM2526400v1	GCA_025264005.1	https://ftp.ncbi.nlm.nih.gov/genomes/all/GCF/025/264/005/GCF_025264005.1_ASM2526400v1
GCF_025369955.1	PRJNA224116	SAMN21924069	na	na	470	Acinetobacter baumannii	strain=2021CK-01407	na	latest	Complete Genome	Major	Full	2107-02-17	ASM2536995v1	GCA_025369955.1	https://ftp.ncbi.nlm.nih.gov/genomes/all/GCF/025/369/955/GCF_025369955.1_ASM2536995v1
GCF_025402915.1	PRJNA224116	SAMN11997569	na	na	470	Acinetobacter baumannii	strain=37662	na	latest	Complete Genome	Major	Full	2107-04-14	ASM2540291v1	GCA_025402915.1	https://ftp.ncbi.nlm.nih.gov/genomes/all/GCF/025/402/915/GCF_025402915.1_ASM2540291v1
GCF_025402975.1	PRJNA224116	SAMN30929087	na	na	470	Acinetobacter baumannii	strain=Ab-3556	na	latest	Complete Genome	Major	Full	2107-04-16	ASM2540297v1	GCA_025402975.1	https://ftp.ncbi.nlm.nih.gov/genomes/all/GCF/025/402/975/GCF_025402975.1_ASM2540297v1
GCF_025449155.1	PRJNA224116	SAMN30929296	na	na	470	Acinetobacter baumannii	strain=Ab-3557	na	latest	Complete Genome	Major	Full	2107-05-03	ASM2544915v1	GCA_025449155.1	https://ftp.ncbi.nlm.nih.gov/genomes/all/GCF/025/449/155/GCF_025449155.1_ASM2544915v1
GCF_025449175.1	PRJNA224116	SAMN30929355	na	na	470	Acinetobacter baumannii	strain=YZM-0314	na	latest	Complete Genome	Major	Full	2107-05-04	ASM2544917v1	GCA_025449175.1	https://ftp.ncbi.nlm.nih.gov/genomes/all/GCF/025/449/175/GCF_025449175.1_ASM2544917v1
GCF_025449195.1	PRJNA224116	SAMN30929528	na	na	470	Acinetobacter baumannii	strain=YZM-0406	na	latest	Complete Genome	Major	Full	2107-05-05	ASM2544919v1	GCA_025449195.1	https://ftp.ncbi.nlm.nih.gov/genomes/all/GCF/025/449/195/GCF_025449195.1_ASM2544919v1
GCF_025722955.1	PRJNA224116	SAMN31100588	na	na	470	Acinetobacter baumannii	strain=NY13623	na	latest	Complete Genome	Major	Full	2108-02-23	ASM2572295v1	GCA_025722955.1	https://ftp.ncbi.nlm.nih.gov/genomes/all/GCF/025/722/955/GCF_025722955.1_ASM2572295v1
GCF_025853895.1	PRJNA224116	SAMN30898311	na	na	470	Acinetobacter baumannii	strain=1326359	na	latest	Complete Genome	Major	Full	2108-06-12	ASM2585389v1	GCA_025853895.1	https://ftp.ncbi.nlm.nih.gov/genomes/all/GCF/025/853/895/GCF_025853895.1_ASM2585389v1
GCF_025853915.1	PRJNA224116	SAMN30898312	na	na	470	Acinetobacter baumannii	strain=1326525-1	na	latest	Complete Genome	Major	Full	2108-06-13	ASM2585391v1	GCA_025853915.1	https://ftp.ncbi.nlm.nih.gov/genomes/all/GCF/025/853/915/GCF_025853915.1_ASM2585391v1
GCF_025853935.1	PRJNA224116	SAMN30898313	na	na	470	Acinetobacter baumannii	strain=1326525-2	na	latest	Complete Genome	Major	Full	2108-06-14	ASM2585393v1	GCA_025853935.1	https://ftp.ncbi.nlm.nih.gov/genomes/all/GCF/025/853/935/GCF_025853935.1_ASM2585393v1
GCF_025853955.1	PRJNA224116	SAMN30898314	na	na	470	Acinetobacter baumannii	strain=1326525-3	na	latest	Complete Genome	Major	Full	2108-06-15	ASM2585395v1	GCA_025853955.1	https://ftp.ncbi.nlm.nih.gov/genomes/all/GCF/025/853/955/GCF_025853955.1_ASM2585395v1
GCF_025853975.1	PRJNA224116	SAMN30898315	na	na	470	Acinetobacter baumannii	strain=1326527-1	na	latest	Complete Genome	Major	Full	2108-06-16	ASM2585397v1	GCA_025853975.1	https://ftp.ncbi.nlm.nih.gov/genomes/all/GCF/025/853/975/GCF_025853975.1_ASM2585397v1
GCF_025853995.1	PRJNA224116	SAMN30898316	na	na	470	Acinetobacter baumannii	strain=1326527-2	na	latest	Complete Genome	Major	Full	2108-06-17	ASM2585399v1	GCA_025853995.1	https://ftp.ncbi.nlm.nih.gov/genomes/all/GCF/025/853/995/GCF_025853995.1_ASM2585399v1
GCF_025854015.1	PRJNA224116	SAMN30898321	na	na	470	Acinetobacter baumannii	strain=1326569	na	latest	Complete Genome	Major	Full	2108-06-18	ASM2585401v1	GCA_025854015.1	https://ftp.ncbi.nlm.nih.gov/genomes/all/GCF/025/854/015/GCF_025854015.1_ASM2585401v1
GCF_025854035.1	PRJNA224116	SAMN30898322	na	na	470	Acinetobacter baumannii	strain=1326580	na	latest	Complete Genome	Major	Full	2108-06-19	ASM2585403v1	GCA_025854035.1	https://ftp.ncbi.nlm.nih.gov/genomes/all/GCF/025/854/035/GCF_025854035.1_ASM2585403v1
GCF_025854055.1	PRJNA224116	SAMN30898323	na	na	470	Acinetobacter baumannii	strain=1326581-1	na	latest	Complete Genome	Major	Full	2108-06-20	ASM2585405v1	GCA_025854055.1	https://ftp.ncbi.nlm.nih.gov/genomes/all/GCF/025/854/055/GCF_025854055.1_ASM2585405v1
GCF_025854075.1	PRJNA224116	SAMN30898324	na	na	470	Acinetobacter baumannii	strain=1326581-2	na	latest	Complete Genome	Major	Full	2108-06-21	ASM2585407v1	GCA_025854075.1	https://ftp.ncbi.nlm.nih.gov/genomes/all/GCF/025/854/075/GCF_025854075.1_ASM2585407v1
GCF_025854095.1	PRJNA224116	SAMN30898325	na	na	470	Acinetobacter baumannii	strain=1326584	na	latest	Complete Genome	Major	Full	2108-06-22	ASM2585409v1	GCA_025854095.1	https://ftp.ncbi.nlm.nih.gov/genomes/all/GCF/025/854/095/GCF_025854095.1_ASM2585409v1
GCF_025854115.1	PRJNA224116	SAMN30898326	na	na	470	Acinetobacter baumannii	strain=1326589	na	latest	Complete Genome	Major	Full	2108-06-23	ASM2585411v1	GCA_025854115.1	https://ftp.ncbi.nlm.nih.gov/genomes/all/GCF/025/854/115/GCF_025854115.1_ASM2585411v1
GCF_025854135.1	PRJNA224116	SAMN30898327	na	na	470	Acinetobacter baumannii	strain=1326595	na	latest	Complete Genome	Major	Full	2108-06-24	ASM2585413v1	GCA_025854135.1	https://ftp.ncbi.nlm.nih.gov/genomes/all/GCF/025/854/135/GCF_025854135.1_ASM2585413v1
GCF_025854155.1	PRJNA224116	SAMN30898357	na	na	470	Acinetobacter baumannii	strain=1326924-1	na	latest	Complete Genome	Major	Full	2108-06-25	ASM2585415v1	GCA_025854155.1	https://ftp.ncbi.nlm.nih.gov/genomes/all/GCF/025/854/155/GCF_025854155.1_ASM2585415v1
GCF_025854175.1	PRJNA224116	SAMN30898328	na	na	470	Acinetobacter baumannii	strain=1326924-2	na	latest	Complete Genome	Major	Full	2108-06-26	ASM2585417v1	GCA_025854175.1	https://ftp.ncbi.nlm.nih.gov/genomes/all/GCF/025/854/175/GCF_025854175.1_ASM2585417v1
GCF_025854195.1	PRJNA224116	SAMN30898329	na	na	470	Acinetobacter baumannii	strain=1326924-3	na	latest	Complete Genome	Major	Full	2108-06-27	ASM2585419v1	GCA_025854195.1	https://ftp.ncbi.nlm.nih.gov/genomes/all/GCF/025/854/195/GCF_025854195.1_ASM2585419v1
GCF_025854215.1	PRJNA224116	SAMN30898330	na	na	470	Acinetobacter baumannii	strain=1326927-1	na	latest	Complete Genome	Major	Full	2108-06-28	ASM2585421v1	GCA_025854215.1	https://ftp.ncbi.nlm.nih.gov/genomes/all/GCF/025/854/215/GCF_025854215.1_ASM2585421v1
GCF_025854235.1	PRJNA224116	SAMN30898331	na	na	470	Acinetobacter baumannii	strain=1326927-2	na	latest	Complete Genome	Major	Full	2108-06-29	ASM2585423v1	GCA_025854235.1	https://ftp.ncbi.nlm.nih.gov/genomes/all/GCF/025/854/235/GCF_025854235.1_ASM2585423v1
GCF_025854255.1	PRJNA224116	SAMN30898332	na	na	470	Acinetobacter baumannii	strain=1326932	na	latest	Complete Genome	Major	Full	2108-06-30	ASM2585425v1	GCA_025854255.1	https://ftp.ncbi.nlm.nih.gov/genomes/all/GCF/025/854/255/GCF_025854255.1_ASM2585425v1
GCF_025854315.1	PRJNA224116	SAMN31265944	na	na	470	Acinetobacter baumannii	strain=AB44	na	latest	Complete Genome	Major	Full	2108-07-02	ASM2585431v1	GCA_025854315.1	https://ftp.ncbi.nlm.nih.gov/genomes/all/GCF/025/854/315/GCF_025854315.1_ASM2585431v1
GCF_025916215.1	PRJNA224116	SAMN31277299	na	na	470	Acinetobacter baumannii	strain=Z198	na	latest	Complete Genome	Major	Full	2108-08-21	ASM2591621v1	GCA_025916215.1	https://ftp.ncbi.nlm.nih.gov/genomes/all/GCF/025/916/215/GCF_025916215.1_ASM2591621v1
GCF_025995075.1	PRJNA224116	SAMD00467119	na	assembly from type material	470	Acinetobacter baumannii	strain=ATCC 19606	na	latest	Complete Genome	Major	Full	2108-12-27	ASM2599507v1	GCA_025995075.1	https://ftp.ncbi.nlm.nih.gov/genomes/all/GCF/025/995/075/GCF_025995075.1_ASM2599507v1
GCF_026062515.1	PRJNA224116	SAMN31494247	na	na	470	Acinetobacter baumannii	strain=RBH2	na	latest	Complete Genome	Major	Full	2109-04-16	ASM2606251v1	GCA_026062515.1	https://ftp.ncbi.nlm.nih.gov/genomes/all/GCF/026/062/515/GCF_026062515.1_ASM2606251v1
GCF_026194635.2	PRJNA224116	SAMN25159974	na	na	470	Acinetobacter baumannii	strain=C9	na	latest	Complete Genome	Major	Full	2109-07-06	ASM2619463v2	GCA_026194635.2	https://ftp.ncbi.nlm.nih.gov/genomes/all/GCF/026/194/635/GCF_026194635.2_ASM2619463v2
GCF_026409185.1	PRJNA224116	SAMN31652219	na	na	470	Acinetobacter baumannii	strain=EAB1	na	latest	Complete Genome	Major	Full	2109-10-16	ASM2640918v1	GCA_026409185.1	https://ftp.ncbi.nlm.nih.gov/genomes/all/GCF/026/409/185/GCF_026409185.1_ASM2640918v1
GCF_026409205.1	PRJNA224116	SAMN31652807	na	na	470	Acinetobacter baumannii	strain=EAB2	na	latest	Complete Genome	Major	Full	2109-10-17	ASM2640920v1	GCA_026409205.1	https://ftp.ncbi.nlm.nih.gov/genomes/all/GCF/026/409/205/GCF_026409205.1_ASM2640920v1
GCF_027239755.1	PRJNA224116	SAMN30248452	na	na	470	Acinetobacter baumannii	strain=AOR07-BL	na	latest	Complete Genome	Major	Full	2111-01-21	ASM2723975v1	GCA_027239755.1	https://ftp.ncbi.nlm.nih.gov/genomes/all/GCF/027/239/755/GCF_027239755.1_ASM2723975v1
GCF_027558855.1	PRJNA224116	SAMN10411726	na	na	470	Acinetobacter baumannii	strain=WU_164	na	latest	Complete Genome	Major	Full	2111-04-17	ASM2755885v1	GCA_027558855.1	https://ftp.ncbi.nlm.nih.gov/genomes/all/GCF/027/558/855/GCF_027558855.1_ASM2755885v1
GCF_027943685.1	PRJNA224116	SAMD00258369	na	na	470	Acinetobacter baumannii	strain=OCU-Ac19	na	latest	Complete Genome	Major	Full	2112-01-26	ASM2794368v1	GCA_027943685.1	https://ftp.ncbi.nlm.nih.gov/genomes/all/GCF/027/943/685/GCF_027943685.1_ASM2794368v1
GCF_028201495.1	PRJNA224116	SAMN32770956	na	na	470	Acinetobacter baumannii	strain=WM98	na	latest	Complete Genome	Major	Full	2112-04-05	ASM2820149v1	GCA_028201495.1	https://ftp.ncbi.nlm.nih.gov/genomes/all/GCF/028/201/495/GCF_028201495.1_ASM2820149v1
GCF_028464005.1	PRJNA224116	SAMN11997571	na	na	470	Acinetobacter baumannii	strain=37662RM2	na	latest	Complete Genome	Major	Full	2112-09-08	ASM2846400v1	GCA_028464005.1	https://ftp.ncbi.nlm.nih.gov/genomes/all/GCF/028/464/005/GCF_028464005.1_ASM2846400v1
GCF_028464025.1	PRJNA224116	SAMN11997570	na	na	470	Acinetobacter baumannii	strain=37662RM1	na	latest	Complete Genome	Major	Full	2112-09-09	ASM2846402v1	GCA_028464025.1	https://ftp.ncbi.nlm.nih.gov/genomes/all/GCF/028/464/025/GCF_028464025.1_ASM2846402v1
GCF_028583465.1	PRJNA224116	SAMN31681935	na	na	470	Acinetobacter baumannii	strain=86II/2C	na	latest	Complete Genome	Major	Full	2112-11-15	ASM2858346v1	GCA_028583465.1	https://ftp.ncbi.nlm.nih.gov/genomes/all/GCF/028/583/465/GCF_028583465.1_ASM2858346v1
GCF_028583485.1	PRJNA224116	SAMN31681937	na	na	470	Acinetobacter baumannii	strain=AB5075-T	na	latest	Complete Genome	Major	Full	2112-11-16	ASM2858348v1	GCA_028583485.1	https://ftp.ncbi.nlm.nih.gov/genomes/all/GCF/028/583/485/GCF_028583485.1_ASM2858348v1
GCF_028583505.1	PRJNA224116	SAMN31681936	na	na	470	Acinetobacter baumannii	strain=AB5075	na	latest	Complete Genome	Major	Full	2112-11-17	ASM2858350v1	GCA_028583505.1	https://ftp.ncbi.nlm.nih.gov/genomes/all/GCF/028/583/505/GCF_028583505.1_ASM2858350v1
GCF_028622695.1	PRJNA224116	SAMN32733979	na	na	470	Acinetobacter baumannii	strain=2022CK-00783	na	latest	Complete Genome	Major	Full	2113-02-18	ASM2862269v1	GCA_028622695.1	https://ftp.ncbi.nlm.nih.gov/genomes/all/GCF/028/622/695/GCF_028622695.1_ASM2862269v1
GCF_028622715.1	PRJNA224116	SAMN32734006	na	na	470	Acinetobacter baumannii	strain=2022CK-00839	na	latest	Complete Genome	Major	Full	2113-02-19	ASM2862271v1	GCA_028622715.1	https://ftp.ncbi.nlm.nih.gov/genomes/all/GCF/028/622/715/GCF_028622715.1_ASM2862271v1
GCF_028622775.1	PRJNA224116	SAMN32733960	na	na	470	Acinetobacter baumannii	strain=2022CK-00784	na	latest	Complete Genome	Major	Full	2113-02-22	ASM2862277v1	GCA_028622775.1	https://ftp.ncbi.nlm.nih.gov/genomes/all/GCF/028/622/775/GCF_028622775.1_ASM2862277v1
GCF_028622915.1	PRJNA224116	SAMN32734002	na	na	470	Acinetobacter baumannii	strain=2022CK-00843	na	latest	Complete Genome	Major	Full	2113-02-27	ASM2862291v1	GCA_028622915.1	https://ftp.ncbi.nlm.nih.gov/genomes/all/GCF/028/622/915/GCF_028622915.1_ASM2862291v1
GCF_028634015.1	PRJNA224116	SAMN33288250	na	na	470	Acinetobacter baumannii	strain=2023CK-00127	na	latest	Complete Genome	Major	Full	2113-03-12	ASM2863401v3	GCA_028634015.3	https://ftp.ncbi.nlm.nih.gov/genomes/all/GCF/028/634/015/GCF_028634015.1_ASM2863401v3
GCF_028751705.1	PRJNA224116	SAMN20255403	na	na	470	Acinetobacter baumannii	strain=04117201	na	latest	Complete Genome	Major	Full	2113-09-07	ASM2875170v1	GCA_028751705.1	https://ftp.ncbi.nlm.nih.gov/genomes/all/GCF/028/751/705/GCF_028751705.1_ASM2875170v1
GCF_028752815.1	PRJNA224116	SAMN20255406	na	na	470	Acinetobacter baumannii	strain=04117201	DstkR-2	latest	Complete Genome	Major	Full	2113-10-09	ASM2875281v1	GCA_028752815.1	https://ftp.ncbi.nlm.nih.gov/genomes/all/GCF/028/752/815/GCF_028752815.1_ASM2875281v1
GCF_028753295.1	PRJNA224116	SAMN30174926	na	na	470	Acinetobacter baumannii	strain=A9844	na	latest	Complete Genome	Major	Full	2113-10-12	ASM2875329v1	GCA_028753295.1	https://ftp.ncbi.nlm.nih.gov/genomes/all/GCF/028/753/295/GCF_028753295.1_ASM2875329v1
GCF_029223565.1	PRJNA224116	SAMN30697644	na	na	470	Acinetobacter baumannii	strain=DETAB-C9	na	latest	Complete Genome	Major	Full	2114-08-22	ASM2922356v1	GCA_029223565.1	https://ftp.ncbi.nlm.nih.gov/genomes/all/GCF/029/223/565/GCF_029223565.1_ASM2922356v1
GCF_029459615.1	PRJNA224116	SAMN31681942	na	na	470	Acinetobacter baumannii	strain=ATCC17978 TnAraC-H0N27_12600	na	latest	Complete Genome	Major	Full	2114-12-10	ASM2945961v1	GCA_029459615.1	https://ftp.ncbi.nlm.nih.gov/genomes/all/GCF/029/459/615/GCF_029459615.1_ASM2945961v1
GCF_029459635.1	PRJNA224116	SAMN31681941	na	na	470	Acinetobacter baumannii	strain=A118 DeltaH0N27_10820::kan H0N27_10830-K176N	na	latest	Complete Genome	Major	Full	2114-12-11	ASM2945963v1	GCA_029459635.1	https://ftp.ncbi.nlm.nih.gov/genomes/all/GCF/029/459/635/GCF_029459635.1_ASM2945963v1
GCF_029459655.1	PRJNA224116	SAMN31681940	na	na	470	Acinetobacter baumannii	strain=A118 DeltaH0N27_10820-30::kan	na	latest	Complete Genome	Major	Full	2114-12-12	ASM2945965v1	GCA_029459655.1	https://ftp.ncbi.nlm.nih.gov/genomes/all/GCF/029/459/655/GCF_029459655.1_ASM2945965v1
GCF_029459755.1	PRJNA224116	SAMN31681939	na	na	470	Acinetobacter baumannii	strain=A118 DeltaH0N27_10830::kan	na	latest	Complete Genome	Major	Full	2114-12-13	ASM2945975v1	GCA_029459755.1	https://ftp.ncbi.nlm.nih.gov/genomes/all/GCF/029/459/755/GCF_029459755.1_ASM2945975v1
GCF_029459775.1	PRJNA224116	SAMN31681938	na	na	470	Acinetobacter baumannii	strain=A118 DeltaH0N27_10825::kan	na	latest	Complete Genome	Major	Full	2114-12-14	ASM2945977v1	GCA_029459775.1	https://ftp.ncbi.nlm.nih.gov/genomes/all/GCF/029/459/775/GCF_029459775.1_ASM2945977v1
GCF_029582015.1	PRJNA224116	SAMN31681934	na	na	470	Acinetobacter baumannii	strain=29D2	na	latest	Complete Genome	Major	Full	2115-04-08	ASM2958201v1	GCA_029582015.1	https://ftp.ncbi.nlm.nih.gov/genomes/all/GCF/029/582/015/GCF_029582015.1_ASM2958201v1
GCF_029674685.1	PRJNA224116	SAMN33498121	na	na	470	Acinetobacter baumannii	strain=96	na	latest	Complete Genome	Major	Full	2115-07-28	ASM2967468v1	GCA_029674685.1	https://ftp.ncbi.nlm.nih.gov/genomes/all/GCF/029/674/685/GCF_029674685.1_ASM2967468v1
GCF_029674805.1	PRJNA224116	SAMN34062976	na	na	470	Acinetobacter baumannii	strain=LRT	na	latest	Complete Genome	Major	Full	2115-08-02	ASM2967480v1	GCA_029674805.1	https://ftp.ncbi.nlm.nih.gov/genomes/all/GCF/029/674/805/GCF_029674805.1_ASM2967480v1
GCF_029674825.1	PRJNA224116	SAMN34062951	na	na	470	Acinetobacter baumannii	strain=LRB	na	latest	Complete Genome	Major	Full	2115-08-03	ASM2967482v1	GCA_029674825.1	https://ftp.ncbi.nlm.nih.gov/genomes/all/GCF/029/674/825/GCF_029674825.1_ASM2967482v1
GCF_029674845.1	PRJNA224116	SAMN34062947	na	na	470	Acinetobacter baumannii	strain=Ab_8_4	na	latest	Complete Genome	Major	Full	2115-08-04	ASM2967484v1	GCA_029674845.1	https://ftp.ncbi.nlm.nih.gov/genomes/all/GCF/029/674/845/GCF_029674845.1_ASM2967484v1
GCF_029713745.1	PRJNA224116	SAMN27010278	na	na	470	Acinetobacter baumannii	strain=RAB55	na	latest	Complete Genome	Major	Full	2115-09-10	ASM2971374v1	GCA_029713745.1	https://ftp.ncbi.nlm.nih.gov/genomes/all/GCF/029/713/745/GCF_029713745.1_ASM2971374v1
GCF_029713765.1	PRJNA224116	SAMN27010269	na	na	470	Acinetobacter baumannii	strain=RAB9	na	latest	Complete Genome	Major	Full	2115-09-11	ASM2971376v1	GCA_029713765.1	https://ftp.ncbi.nlm.nih.gov/genomes/all/GCF/029/713/765/GCF_029713765.1_ASM2971376v1
GCF_029713785.1	PRJNA224116	SAMN27010289	na	na	470	Acinetobacter baumannii	strain=RAB94	na	latest	Complete Genome	Major	Full	2115-09-12	ASM2971378v1	GCA_029713785.1	https://ftp.ncbi.nlm.nih.gov/genomes/all/GCF/029/713/785/GCF_029713785.1_ASM2971378v1
GCF_029713845.1	PRJNA224116	SAMN27010291	na	na	470	Acinetobacter baumannii	strain=RAB97	na	latest	Complete Genome	Major	Full	2115-09-13	ASM2971384v1	GCA_029713845.1	https://ftp.ncbi.nlm.nih.gov/genomes/all/GCF/029/713/845/GCF_029713845.1_ASM2971384v1
GCF_029713865.1	PRJNA224116	SAMN27010238	na	na	470	Acinetobacter baumannii	strain=JAB186	na	latest	Complete Genome	Major	Full	2115-09-14	ASM2971386v1	GCA_029713865.1	https://ftp.ncbi.nlm.nih.gov/genomes/all/GCF/029/713/865/GCF_029713865.1_ASM2971386v1
GCF_029713905.1	PRJNA224116	SAMN27010277	na	na	470	Acinetobacter baumannii	strain=RAB53	na	latest	Complete Genome	Major	Full	2115-09-15	ASM2971390v1	GCA_029713905.1	https://ftp.ncbi.nlm.nih.gov/genomes/all/GCF/029/713/905/GCF_029713905.1_ASM2971390v1
GCF_029713925.1	PRJNA224116	SAMN27010270	na	na	470	Acinetobacter baumannii	strain=RAB11	na	latest	Complete Genome	Major	Full	2115-09-16	ASM2971392v1	GCA_029713925.1	https://ftp.ncbi.nlm.nih.gov/genomes/all/GCF/029/713/925/GCF_029713925.1_ASM2971392v1
GCF_029713945.1	PRJNA224116	SAMN27010231	na	na	470	Acinetobacter baumannii	strain=JAB144	na	latest	Complete Genome	Major	Full	2115-09-17	ASM2971394v1	GCA_029713945.1	https://ftp.ncbi.nlm.nih.gov/genomes/all/GCF/029/713/945/GCF_029713945.1_ASM2971394v1
GCF_029713965.1	PRJNA224116	SAMN27010258	na	na	470	Acinetobacter baumannii	strain=MAB17	na	latest	Complete Genome	Major	Full	2115-09-18	ASM2971396v1	GCA_029713965.1	https://ftp.ncbi.nlm.nih.gov/genomes/all/GCF/029/713/965/GCF_029713965.1_ASM2971396v1
GCF_029714005.1	PRJNA224116	SAMN27010219	na	na	470	Acinetobacter baumannii	strain=JAB77	na	latest	Complete Genome	Major	Full	2115-09-19	ASM2971400v1	GCA_029714005.1	https://ftp.ncbi.nlm.nih.gov/genomes/all/GCF/029/714/005/GCF_029714005.1_ASM2971400v1
GCF_029714045.1	PRJNA224116	SAMN27010226	na	na	470	Acinetobacter baumannii	strain=JAB117	na	latest	Complete Genome	Major	Full	2115-09-20	ASM2971404v1	GCA_029714045.1	https://ftp.ncbi.nlm.nih.gov/genomes/all/GCF/029/714/045/GCF_029714045.1_ASM2971404v1
GCF_029714085.1	PRJNA224116	SAMN27010253	na	na	470	Acinetobacter baumannii	strain=JAB270	na	latest	Complete Genome	Major	Full	2115-09-21	ASM2971408v1	GCA_029714085.1	https://ftp.ncbi.nlm.nih.gov/genomes/all/GCF/029/714/085/GCF_029714085.1_ASM2971408v1
GCF_029714105.1	PRJNA224116	SAMN27010284	na	na	470	Acinetobacter baumannii	strain=RAB73	na	latest	Complete Genome	Major	Full	2115-09-22	ASM2971410v1	GCA_029714105.1	https://ftp.ncbi.nlm.nih.gov/genomes/all/GCF/029/714/105/GCF_029714105.1_ASM2971410v1
GCF_029714145.1	PRJNA224116	SAMN27010192	na	na	470	Acinetobacter baumannii	strain=HAB11	na	latest	Complete Genome	Major	Full	2115-09-23	ASM2971414v1	GCA_029714145.1	https://ftp.ncbi.nlm.nih.gov/genomes/all/GCF/029/714/145/GCF_029714145.1_ASM2971414v1
GCF_029714165.1	PRJNA224116	SAMN27010256	na	na	470	Acinetobacter baumannii	strain=MAB9	na	latest	Complete Genome	Major	Full	2115-09-24	ASM2971416v1	GCA_029714165.1	https://ftp.ncbi.nlm.nih.gov/genomes/all/GCF/029/714/165/GCF_029714165.1_ASM2971416v1
GCF_029748815.1	PRJNA224116	SAMN27010271	na	na	470	Acinetobacter baumannii	strain=RAB14	na	latest	Complete Genome	Major	Full	2115-11-29	ASM2974881v1	GCA_029748815.1	https://ftp.ncbi.nlm.nih.gov/genomes/all/GCF/029/748/815/GCF_029748815.1_ASM2974881v1
GCF_029767905.1	PRJNA224116	SAMN34191879	na	na	470	Acinetobacter baumannii	strain=2023CK-00423	na	latest	Complete Genome	Major	Full	2115-12-06	ASM2976790v3	GCA_029767905.3	https://ftp.ncbi.nlm.nih.gov/genomes/all/GCF/029/767/905/GCF_029767905.1_ASM2976790v3
GCF_029774195.1	PRJNA224116	SAMN30697790	na	na	470	Acinetobacter baumannii	strain=ZHOU	na	latest	Complete Genome	Major	Full	2116-01-28	ASM2977419v1	GCA_029774195.1	https://ftp.ncbi.nlm.nih.gov/genomes/all/GCF/029/774/195/GCF_029774195.1_ASM2977419v1
GCF_029774235.1	PRJNA224116	SAMN16560994	na	na	470	Acinetobacter baumannii	strain=X4-300	na	latest	Complete Genome	Major	Full	2116-01-30	ASM2977423v1	GCA_029774235.1	https://ftp.ncbi.nlm.nih.gov/genomes/all/GCF/029/774/235/GCF_029774235.1_ASM2977423v1
GCF_029774275.1	PRJNA224116	SAMN16560993	na	na	470	Acinetobacter baumannii	strain=X4-136	na	latest	Complete Genome	Major	Full	2116-02-01	ASM2977427v1	GCA_029774275.1	https://ftp.ncbi.nlm.nih.gov/genomes/all/GCF/029/774/275/GCF_029774275.1_ASM2977427v1
GCF_029774295.1	PRJNA224116	SAMN16560992	na	na	470	Acinetobacter baumannii	strain=X4-107	na	latest	Complete Genome	Major	Full	2116-02-02	ASM2977429v1	GCA_029774295.1	https://ftp.ncbi.nlm.nih.gov/genomes/all/GCF/029/774/295/GCF_029774295.1_ASM2977429v1
GCF_029774315.1	PRJNA224116	SAMN19690115	na	na	470	Acinetobacter baumannii	strain=X4-201	na	latest	Complete Genome	Major	Full	2116-02-03	ASM2977431v1	GCA_029774315.1	https://ftp.ncbi.nlm.nih.gov/genomes/all/GCF/029/774/315/GCF_029774315.1_ASM2977431v1
GCF_029774335.1	PRJNA224116	SAMN19690116	na	na	470	Acinetobacter baumannii	strain=X4-584	na	latest	Complete Genome	Major	Full	2116-02-04	ASM2977433v1	GCA_029774335.1	https://ftp.ncbi.nlm.nih.gov/genomes/all/GCF/029/774/335/GCF_029774335.1_ASM2977433v1
GCF_029774355.1	PRJNA224116	SAMN19690117	na	na	470	Acinetobacter baumannii	strain=X4-705	na	latest	Complete Genome	Major	Full	2116-02-05	ASM2977435v1	GCA_029774355.1	https://ftp.ncbi.nlm.nih.gov/genomes/all/GCF/029/774/355/GCF_029774355.1_ASM2977435v1
GCF_029814975.1	PRJNA224116	SAMN16560991	na	na	470	Acinetobacter baumannii	strain=X4-65	na	latest	Complete Genome	Major	Full	2116-02-16	ASM2981497v1	GCA_029814975.1	https://ftp.ncbi.nlm.nih.gov/genomes/all/GCF/029/814/975/GCF_029814975.1_ASM2981497v1
GCF_029909475.1	PRJNA224116	SAMN34271990	na	na	470	Acinetobacter baumannii	strain=WB4	na	latest	Complete Genome	Major	Full	2116-07-23	ASM2990947v1	GCA_029909475.1	https://ftp.ncbi.nlm.nih.gov/genomes/all/GCF/029/909/475/GCF_029909475.1_ASM2990947v1
GCF_029931545.1	PRJNA224116	SAMN34247094	na	na	470	Acinetobacter baumannii	strain=Ab4294	na	latest	Complete Genome	Major	Full	2116-09-05	ASM2993154v1	GCA_029931545.1	https://ftp.ncbi.nlm.nih.gov/genomes/all/GCF/029/931/545/GCF_029931545.1_ASM2993154v1
GCF_030027985.1	PRJNA224116	SAMN34376193	na	na	470	Acinetobacter baumannii	strain=EGA65	na	latest	Complete Genome	Major	Full	2117-03-27	ASM3002798v1	GCA_030027985.1	https://ftp.ncbi.nlm.nih.gov/genomes/all/GCF/030/027/985/GCF_030027985.1_ASM3002798v1
GCF_030028005.1	PRJNA224116	SAMN34376192	na	na	470	Acinetobacter baumannii	strain=EGA10	na	latest	Complete Genome	Major	Full	2117-03-28	ASM3002800v1	GCA_030028005.1	https://ftp.ncbi.nlm.nih.gov/genomes/all/GCF/030/028/005/GCF_030028005.1_ASM3002800v1
GCF_030168245.1	PRJNA224116	SAMN27957725	na	na	470	Acinetobacter baumannii	strain=Mu1984	na	latest	Complete Genome	Major	Full	2118-04-03	ASM3016824v1	GCA_030168245.1	https://ftp.ncbi.nlm.nih.gov/genomes/all/GCF/030/168/245/GCF_030168245.1_ASM3016824v1
GCF_030168265.1	PRJNA224116	SAMN27918892	na	na	470	Acinetobacter baumannii	strain=51248	na	latest	Complete Genome	Major	Full	2118-04-04	ASM3016826v1	GCA_030168265.1	https://ftp.ncbi.nlm.nih.gov/genomes/all/GCF/030/168/265/GCF_030168265.1_ASM3016826v1
GCF_030168285.1	PRJNA224116	SAMN27988045	na	na	470	Acinetobacter baumannii	strain=Mu1956	na	latest	Complete Genome	Major	Full	2118-04-05	ASM3016828v1	GCA_030168285.1	https://ftp.ncbi.nlm.nih.gov/genomes/all/GCF/030/168/285/GCF_030168285.1_ASM3016828v1
GCF_030413705.1	PRJNA224116	SAMN36085765	na	na	470	Acinetobacter baumannii	strain=13A297n	na	latest	Complete Genome	Major	Full	2119-10-25	ASM3041370v1	GCA_030413705.1	https://ftp.ncbi.nlm.nih.gov/genomes/all/GCF/030/413/705/GCF_030413705.1_ASM3041370v1
GCF_030585225.1	PRJNA224116	SAMN12287008	na	na	470	Acinetobacter baumannii	strain=18WIARLN0035	na	latest	Complete Genome	Major	Full	2120-12-05	ASM3058522v1	GCA_030585225.1	https://ftp.ncbi.nlm.nih.gov/genomes/all/GCF/030/585/225/GCF_030585225.1_ASM3058522v1
GCF_030585245.1	PRJNA224116	SAMN12287006	na	na	470	Acinetobacter baumannii	strain=18WIARLN0025	na	latest	Complete Genome	Major	Full	2120-12-06	ASM3058524v1	GCA_030585245.1	https://ftp.ncbi.nlm.nih.gov/genomes/all/GCF/030/585/245/GCF_030585245.1_ASM3058524v1
GCF_030585265.1	PRJNA224116	SAMN12287004	na	na	470	Acinetobacter baumannii	strain=18WIARLN0024	na	latest	Complete Genome	Major	Full	2120-12-07	ASM3058526v1	GCA_030585265.1	https://ftp.ncbi.nlm.nih.gov/genomes/all/GCF/030/585/265/GCF_030585265.1_ASM3058526v1
GCF_030585285.1	PRJNA224116	SAMN12287002	na	na	470	Acinetobacter baumannii	strain=18WIARLN0023	na	latest	Complete Genome	Major	Full	2120-12-08	ASM3058528v1	GCA_030585285.1	https://ftp.ncbi.nlm.nih.gov/genomes/all/GCF/030/585/285/GCF_030585285.1_ASM3058528v1
GCF_030585325.1	PRJNA224116	SAMN12286998	na	na	470	Acinetobacter baumannii	strain=18WIARLN0021	na	latest	Complete Genome	Major	Full	2120-12-09	ASM3058532v1	GCA_030585325.1	https://ftp.ncbi.nlm.nih.gov/genomes/all/GCF/030/585/325/GCF_030585325.1_ASM3058532v1
GCF_030585345.1	PRJNA224116	SAMN13480523	na	na	470	Acinetobacter baumannii	strain=19WIARLN023_full	na	latest	Complete Genome	Major	Full	2120-12-10	ASM3058534v1	GCA_030585345.1	https://ftp.ncbi.nlm.nih.gov/genomes/all/GCF/030/585/345/GCF_030585345.1_ASM3058534v1
GCF_030585365.1	PRJNA224116	SAMN13480522	na	na	470	Acinetobacter baumannii	strain=19WIARLN022_full	na	latest	Complete Genome	Major	Full	2120-12-11	ASM3058536v1	GCA_030585365.1	https://ftp.ncbi.nlm.nih.gov/genomes/all/GCF/030/585/365/GCF_030585365.1_ASM3058536v1
GCF_030585385.1	PRJNA224116	SAMN13480520	na	na	470	Acinetobacter baumannii	strain=19WIARLN011_full	na	latest	Complete Genome	Major	Full	2120-12-12	ASM3058538v1	GCA_030585385.1	https://ftp.ncbi.nlm.nih.gov/genomes/all/GCF/030/585/385/GCF_030585385.1_ASM3058538v1
GCF_030585405.1	PRJNA224116	SAMN13480521	na	na	470	Acinetobacter baumannii	strain=19WIARLN021_full	na	latest	Complete Genome	Major	Full	2120-12-13	ASM3058540v1	GCA_030585405.1	https://ftp.ncbi.nlm.nih.gov/genomes/all/GCF/030/585/405/GCF_030585405.1_ASM3058540v1
GCF_030704325.1	PRJNA224116	SAMN36514286	na	na	470	Acinetobacter baumannii	strain=2023CK-00890	na	latest	Complete Genome	Major	Full	2121-03-21	ASM3070432v1	GCA_030704325.1	https://ftp.ncbi.nlm.nih.gov/genomes/all/GCF/030/704/325/GCF_030704325.1_ASM3070432v1
GCF_030718975.1	PRJNA224116	SAMN25755500	na	na	470	Acinetobacter baumannii	strain=2022CK-00066	na	latest	Complete Genome	Major	Full	2121-05-26	ASM3071897v1	GCA_030718975.1	https://ftp.ncbi.nlm.nih.gov/genomes/all/GCF/030/718/975/GCF_030718975.1_ASM3071897v1
GCF_032822615.1	PRJNA224116	SAMN33787963	na	na	470	Acinetobacter baumannii	strain=SAAb472	na	latest	Complete Genome	Major	Full	2123-12-26	ASM3282261v1	GCA_032822615.1	https://ftp.ncbi.nlm.nih.gov/genomes/all/GCF/032/822/615/GCF_032822615.1_ASM3282261v1
GCF_033181005.1	PRJNA224116	SAMN36429575	na	na	470	Acinetobacter baumannii	strain=SNUBHAB0291	na	latest	Complete Genome	Major	Full	2124-08-16	ASM3318100v1	GCA_033181005.1	https://ftp.ncbi.nlm.nih.gov/genomes/all/GCF/033/181/005/GCF_033181005.1_ASM3318100v1
GCF_033181805.1	PRJNA224116	SAMN36429572	na	na	470	Acinetobacter baumannii	strain=SNUBHAB0277	na	latest	Complete Genome	Major	Full	2124-08-17	ASM3318180v1	GCA_033181805.1	https://ftp.ncbi.nlm.nih.gov/genomes/all/GCF/033/181/805/GCF_033181805.1_ASM3318180v1
GCF_033187155.1	PRJNA224116	SAMN37654786	na	na	470	Acinetobacter baumannii	strain=ABO21-A064	na	latest	Complete Genome	Major	Full	2124-08-18	ASM3318715v1	GCA_033187155.1	https://ftp.ncbi.nlm.nih.gov/genomes/all/GCF/033/187/155/GCF_033187155.1_ASM3318715v1
GCF_033187975.1	PRJNA224116	SAMN37654785	na	na	470	Acinetobacter baumannii	strain=ABO21-A063	na	latest	Complete Genome	Major	Full	2124-08-19	ASM3318797v1	GCA_033187975.1	https://ftp.ncbi.nlm.nih.gov/genomes/all/GCF/033/187/975/GCF_033187975.1_ASM3318797v1
GCF_033188675.1	PRJNA224116	SAMN37654784	na	na	470	Acinetobacter baumannii	strain=ABO21-A061	na	latest	Complete Genome	Major	Full	2124-08-20	ASM3318867v1	GCA_033188675.1	https://ftp.ncbi.nlm.nih.gov/genomes/all/GCF/033/188/675/GCF_033188675.1_ASM3318867v1
GCF_033189435.1	PRJNA224116	SAMN37654783	na	na	470	Acinetobacter baumannii	strain=ABO21-A059	na	latest	Complete Genome	Major	Full	2124-08-21	ASM3318943v1	GCA_033189435.1	https://ftp.ncbi.nlm.nih.gov/genomes/all/GCF/033/189/435/GCF_033189435.1_ASM3318943v1
GCF_033189955.1	PRJNA224116	SAMN37654782	na	na	470	Acinetobacter baumannii	strain=ABO21-A058	na	latest	Complete Genome	Major	Full	2124-08-22	ASM3318995v1	GCA_033189955.1	https://ftp.ncbi.nlm.nih.gov/genomes/all/GCF/033/189/955/GCF_033189955.1_ASM3318995v1
GCF_033189995.1	PRJNA224116	SAMN37654781	na	na	470	Acinetobacter baumannii	strain=ABO21-A057	na	latest	Complete Genome	Major	Full	2124-08-23	ASM3318999v1	GCA_033189995.1	https://ftp.ncbi.nlm.nih.gov/genomes/all/GCF/033/189/995/GCF_033189995.1_ASM3318999v1
GCF_033190015.1	PRJNA224116	SAMN37654780	na	na	470	Acinetobacter baumannii	strain=ABO21-A051	na	latest	Complete Genome	Major	Full	2124-08-24	ASM3319001v1	GCA_033190015.1	https://ftp.ncbi.nlm.nih.gov/genomes/all/GCF/033/190/015/GCF_033190015.1_ASM3319001v1
GCF_033190095.1	PRJNA224116	SAMN37654778	na	na	470	Acinetobacter baumannii	strain=ABO21-A045	na	latest	Complete Genome	Major	Full	2124-08-25	ASM3319009v1	GCA_033190095.1	https://ftp.ncbi.nlm.nih.gov/genomes/all/GCF/033/190/095/GCF_033190095.1_ASM3319009v1
GCF_033190675.1	PRJNA224116	SAMN37654777	na	na	470	Acinetobacter baumannii	strain=ABO21-A022	na	latest	Complete Genome	Major	Full	2124-08-26	ASM3319067v1	GCA_033190675.1	https://ftp.ncbi.nlm.nih.gov/genomes/all/GCF/033/190/675/GCF_033190675.1_ASM3319067v1
GCF_033190815.1	PRJNA224116	SAMN37654776	na	na	470	Acinetobacter baumannii	strain=ABO21-A020	na	latest	Complete Genome	Major	Full	2124-08-27	ASM3319081v1	GCA_033190815.1	https://ftp.ncbi.nlm.nih.gov/genomes/all/GCF/033/190/815/GCF_033190815.1_ASM3319081v1
GCF_033191195.1	PRJNA224116	SAMN37654775	na	na	470	Acinetobacter baumannii	strain=ABO21-A003	na	latest	Complete Genome	Major	Full	2124-08-28	ASM3319119v1	GCA_033191195.1	https://ftp.ncbi.nlm.nih.gov/genomes/all/GCF/033/191/195/GCF_033191195.1_ASM3319119v1
GCF_033191435.1	PRJNA224116	SAMN37643086	na	na	470	Acinetobacter baumannii	strain=ABO21-A002	na	latest	Complete Genome	Major	Full	2124-08-29	ASM3319143v1	GCA_033191435.1	https://ftp.ncbi.nlm.nih.gov/genomes/all/GCF/033/191/435/GCF_033191435.1_ASM3319143v1
GCF_033192035.1	PRJNA224116	SAMN37643064	na	na	470	Acinetobacter baumannii	strain=ABO21-A001	na	latest	Complete Genome	Major	Full	2124-08-30	ASM3319203v1	GCA_033192035.1	https://ftp.ncbi.nlm.nih.gov/genomes/all/GCF/033/192/035/GCF_033192035.1_ASM3319203v1
GCF_033469325.1	PRJNA224116	SAMN37654779	na	na	470	Acinetobacter baumannii	strain=ABO21-A049	na	latest	Complete Genome	Major	Full	2124-11-30	ASM3346932v1	GCA_033469325.1	https://ftp.ncbi.nlm.nih.gov/genomes/all/GCF/033/469/325/GCF_033469325.1_ASM3346932v1
GCF_033612615.1	PRJNA224116	SAMN38047912	na	na	470	Acinetobacter baumannii	strain=JBAB	na	latest	Complete Genome	Major	Full	2125-01-09	ASM3361261v1	GCA_033612615.1	https://ftp.ncbi.nlm.nih.gov/genomes/all/GCF/033/612/615/GCF_033612615.1_ASM3361261v1
GCF_034081005.1	PRJNA224116	SAMN38345631	na	na	470	Acinetobacter baumannii	strain=HNZZ130D	na	latest	Complete Genome	Major	Full	2125-10-04	ASM3408100v1	GCA_034081005.1	https://ftp.ncbi.nlm.nih.gov/genomes/all/GCF/034/081/005/GCF_034081005.1_ASM3408100v1
GCF_034083075.1	PRJNA224116	SAMN38345664	na	na	470	Acinetobacter baumannii	strain=HNNY86G	na	latest	Complete Genome	Major	Full	2125-10-05	ASM3408307v1	GCA_034083075.1	https://ftp.ncbi.nlm.nih.gov/genomes/all/GCF/034/083/075/GCF_034083075.1_ASM3408307v1
GCF_034422775.1	PRJNA224116	SAMN38635275	na	na	470	Acinetobacter baumannii	strain=Nord12-3	na	latest	Complete Genome	Major	Full	2126-01-14	ASM3442277v1	GCA_034422775.1	https://ftp.ncbi.nlm.nih.gov/genomes/all/GCF/034/422/775/GCF_034422775.1_ASM3442277v1
GCF_034422815.1	PRJNA224116	SAMN38635811	na	na	470	Acinetobacter baumannii	strain=B84	na	latest	Complete Genome	Major	Full	2126-01-15	ASM3442281v1	GCA_034422815.1	https://ftp.ncbi.nlm.nih.gov/genomes/all/GCF/034/422/815/GCF_034422815.1_ASM3442281v1
GCF_034494405.1	PRJNA224116	SAMN36514289	na	na	470	Acinetobacter baumannii	strain=2023CK-00893	na	latest	Complete Genome	Major	Full	2126-04-15	ASM3449440v1	GCA_034494405.1	https://ftp.ncbi.nlm.nih.gov/genomes/all/GCF/034/494/405/GCF_034494405.1_ASM3449440v1
GCF_035666135.1	PRJNA224116	SAMN39285741	na	na	470	Acinetobacter baumannii	strain=EMB-1	na	latest	Complete Genome	Major	Full	2126-11-02	ASM3566613v1	GCA_035666135.1	https://ftp.ncbi.nlm.nih.gov/genomes/all/GCF/035/666/135/GCF_035666135.1_ASM3566613v1
GCF_035753605.1	PRJNA224116	SAMN39326139	na	na	470	Acinetobacter baumannii	strain=A20AB13	na	latest	Complete Genome	Major	Full	2126-11-13	ASM3575360v1	GCA_035753605.1	https://ftp.ncbi.nlm.nih.gov/genomes/all/GCF/035/753/605/GCF_035753605.1_ASM3575360v1
GCF_035754475.1	PRJNA224116	SAMN39326237	na	na	470	Acinetobacter baumannii	strain=C20AB01	na	latest	Complete Genome	Major	Full	2126-11-14	ASM3575447v1	GCA_035754475.1	https://ftp.ncbi.nlm.nih.gov/genomes/all/GCF/035/754/475/GCF_035754475.1_ASM3575447v1
GCF_035937495.1	PRJNA224116	SAMN38865782	na	na	470	Acinetobacter baumannii	strain=38	na	latest	Complete Genome	Major	Full	2127-01-15	ASM3593749v1	GCA_035937495.1	https://ftp.ncbi.nlm.nih.gov/genomes/all/GCF/035/937/495/GCF_035937495.1_ASM3593749v1
GCF_900088705.1	PRJNA224116	SAMEA2439285	na	na	470	Acinetobacter baumannii	strain=BAL062	na	latest	Complete Genome	Major	Full	2127-06-04	26872B01	GCA_900088705.1	https://ftp.ncbi.nlm.nih.gov/genomes/all/GCF/900/088/705/GCF_900088705.1_26872B01
GCF_900093475.1	PRJNA224116	SAMEA3310339	na	na	470	Acinetobacter baumannii	strain=NCTC7364	na	latest	Complete Genome	Major	Full	2127-07-25	36734_D01_2	GCA_900093475.1	https://ftp.ncbi.nlm.nih.gov/genomes/all/GCF/900/093/475/GCF_900093475.1_36734_D01_2
GCF_900478145.1	PRJNA224116	SAMEA3146530	na	na	470	Acinetobacter baumannii	strain=NCTC13421	na	latest	Complete Genome	Major	Full	2132-06-03	34555_D01	GCA_900478145.1	https://ftp.ncbi.nlm.nih.gov/genomes/all/GCF/900/478/145/GCF_900478145.1_34555_D01
GCF_000188215.1	PRJNA224116	SAMN02603494	na	na	470	Acinetobacter baumannii 1656-2	strain=1656-2	na	latest	Complete Genome	Major	Full	2014-04-23	ASM18821v1	GCA_000188215.1	https://ftp.ncbi.nlm.nih.gov/genomes/all/GCF/000/188/215/GCF_000188215.1_ASM18821v1
GCF_000021245.2	PRJNA224116	SAMN02603051	na	na	470	Acinetobacter baumannii AB0057	strain=AB0057	na	latest	Complete Genome	Major	Full	2012-06-27	ASM2124v2	GCA_000021245.2	https://ftp.ncbi.nlm.nih.gov/genomes/all/GCF/000/021/245/GCF_000021245.2_ASM2124v2
GCF_002803025.2	PRJNA224116	SAMN02603889	na	na	470	Acinetobacter baumannii AB307-0294	strain=AB307-0294	na	latest	Complete Genome	Major	Full	2040-02-03	ASM280302v2	GCA_002803025.2	https://ftp.ncbi.nlm.nih.gov/genomes/all/GCF/002/803/025/GCF_002803025.2_ASM280302v2
GCF_000018445.1	PRJNA224116	SAMN02603140	na	na	470	Acinetobacter baumannii ACICU	strain=ACICU	na	latest	Complete Genome	Major	Full	2012-03-12	ASM1844v1	GCA_000018445.1	https://ftp.ncbi.nlm.nih.gov/genomes/all/GCF/000/018/445/GCF_000018445.1_ASM1844v1
GCF_005519135.2	PRJNA224116	SAMN09302593	na	na	470	Acinetobacter baumannii ACICU	strain=ACICU	na	latest	Complete Genome	Major	Full	2056-07-19	ASM551913v2	GCA_005519135.2	https://ftp.ncbi.nlm.nih.gov/genomes/all/GCF/005/519/135/GCF_005519135.2_ASM551913v2
GCF_004797155.2	PRJNA224116	SAMN11304550	na	na	470	Acinetobacter baumannii ATCC 17978	strain=ATCC 17978 substr. PMR-High	na	latest	Complete Genome	Major	Full	2055-06-20	ASM479715v2	GCA_004797155.2	https://ftp.ncbi.nlm.nih.gov/genomes/all/GCF/004/797/155/GCF_004797155.2_ASM479715v2
GCF_013372085.1	PRJNA224116	SAMN14779651	na	na	470	Acinetobacter baumannii ATCC 17978	strain=ATCC 17978	na	latest	Complete Genome	Major	Full	2070-08-16	ASM1337208v1	GCA_013372085.1	https://ftp.ncbi.nlm.nih.gov/genomes/all/GCF/013/372/085/GCF_013372085.1_ASM1337208v1
GCF_026167785.1	PRJNA224116	SAMN10245912	na	na	470	Acinetobacter baumannii ATCC 17978	strain=ATCC 17978	na	latest	Complete Genome	Major	Full	2109-06-16	ASM2616778v1	GCA_026167785.1	https://ftp.ncbi.nlm.nih.gov/genomes/all/GCF/026/167/785/GCF_026167785.1_ASM2616778v1
GCF_026167805.1	PRJNA224116	SAMN10245912	na	na	470	Acinetobacter baumannii ATCC 17978	strain=ATCC 17978	na	latest	Complete Genome	Major	Full	2109-06-17	ASM2616780v1	GCA_026167805.1	https://ftp.ncbi.nlm.nih.gov/genomes/all/GCF/026/167/805/GCF_026167805.1_ASM2616780v1
GCF_019331655.1	PRJNA224116	SAMN15099408	na	assembly from type material	470	Acinetobacter baumannii ATCC 19606 = CIP 70.34 = JCM 6841	strain=ATCC 19606	na	latest	Complete Genome	Major	Full	2088-03-30	ASM1933165v1	GCA_019331655.1	https://ftp.ncbi.nlm.nih.gov/genomes/all/GCF/019/331/655/GCF_019331655.1_ASM1933165v1
GCF_000069245.1	PRJNA224116	SAMEA3138279	na	na	470	Acinetobacter baumannii AYE	strain=AYE	na	latest	Complete Genome	Major	Full	2013-03-07	ASM6924v1	GCA_000069245.1	https://ftp.ncbi.nlm.nih.gov/genomes/all/GCF/000/069/245/GCF_000069245.1_ASM6924v1
GCF_000419385.1	PRJNA224116	SAMN02604244	na	na	470	Acinetobacter baumannii BJAB07104	strain=BJAB07104	na	latest	Complete Genome	Major	Full	2018-06-05	ASM41938v1	GCA_000419385.1	https://ftp.ncbi.nlm.nih.gov/genomes/all/GCF/000/419/385/GCF_000419385.1_ASM41938v1
GCF_000419405.1	PRJNA224116	SAMN02604245	na	na	470	Acinetobacter baumannii BJAB0715	strain=BJAB0715	na	latest	Complete Genome	Major	Full	2018-06-06	ASM41940v1	GCA_000419405.1	https://ftp.ncbi.nlm.nih.gov/genomes/all/GCF/000/419/405/GCF_000419405.1_ASM41940v1
GCF_000419425.1	PRJNA224116	SAMN02604246	na	na	470	Acinetobacter baumannii BJAB0868	strain=BJAB0868	na	latest	Complete Genome	Major	Full	2018-06-07	ASM41942v1	GCA_000419425.1	https://ftp.ncbi.nlm.nih.gov/genomes/all/GCF/000/419/425/GCF_000419425.1_ASM41942v1
GCF_028370175.1	PRJNA224116	SAMN32805326	na	na	470	Acinetobacter baumannii Canada BC-5	strain=Canada BC-5	na	latest	Complete Genome	Major	Full	2112-08-06	ASM2837017v1	GCA_028370175.1	https://ftp.ncbi.nlm.nih.gov/genomes/all/GCF/028/370/175/GCF_028370175.1_ASM2837017v1
GCF_000186665.3	PRJNA224116	SAMN02603576	na	na	470	Acinetobacter baumannii D1279779	strain=D1279779	na	latest	Complete Genome	Major	Full	2014-04-10	ASM18666v4	GCA_000186665.4	https://ftp.ncbi.nlm.nih.gov/genomes/all/GCF/000/186/665/GCF_000186665.3_ASM18666v4
GCF_000498375.2	PRJNA224116	SAMN02470137	na	na	470	Acinetobacter baumannii DU202	strain=DU202	na	latest	Complete Genome	Major	Full	2019-10-26	ASM49837v2	GCA_000498375.2	https://ftp.ncbi.nlm.nih.gov/genomes/all/GCF/000/498/375/GCF_000498375.2_ASM49837v2
GCF_000786735.1	PRJNA224116	SAMN02709859	na	na	470	Acinetobacter baumannii LAC-4	strain=LAC-4	na	latest	Complete Genome	Major	Full	2022-10-21	ASM78673v1	GCA_000786735.1	https://ftp.ncbi.nlm.nih.gov/genomes/all/GCF/000/786/735/GCF_000786735.1_ASM78673v1
GCF_000187205.2	PRJNA224116	SAMN02603104	na	na	470	Acinetobacter baumannii MDR-TJ	strain=MDR-TJ	na	latest	Complete Genome	Major	Full	2014-04-16	ASM18720v4	GCA_000187205.4	https://ftp.ncbi.nlm.nih.gov/genomes/all/GCF/000/187/205/GCF_000187205.2_ASM18720v4
GCF_000226275.2	PRJNA224116	SAMN02603878	na	na	470	Acinetobacter baumannii MDR-ZJ06	strain=MDR-ZJ06	na	latest	Complete Genome	Major	Full	2015-03-22	ASM22627v2	GCA_000226275.2	https://ftp.ncbi.nlm.nih.gov/genomes/all/GCF/000/226/275/GCF_000226275.2_ASM22627v2
GCF_000828795.1	PRJNA224116	SAMD00061019	na	na	470	Acinetobacter baumannii NCGM 237	strain=NCGM 237	na	latest	Complete Genome	Major	Full	2023-05-07	ASM82879v1	GCA_000828795.1	https://ftp.ncbi.nlm.nih.gov/genomes/all/GCF/000/828/795/GCF_000828795.1_ASM82879v1
GCF_000302575.1	PRJNA224116	SAMN02603667	na	na	470	Acinetobacter baumannii TYTH-1	strain=TYTH-1	na	latest	Complete Genome	Major	Full	2016-09-15	ASM30257v1	GCA_000302575.1	https://ftp.ncbi.nlm.nih.gov/genomes/all/GCF/000/302/575/GCF_000302575.1_ASM30257v1
GCF_000505685.1	PRJNA224116	SAMN02641530	na	na	470	Acinetobacter baumannii ZW85-1	strain=ZW85-1	na	latest	Complete Genome	Major	Full	2019-11-28	ASM50568v2	GCA_000505685.2	https://ftp.ncbi.nlm.nih.gov/genomes/all/GCF/000/505/685/GCF_000505685.1_ASM50568v2
GCF_025398815.1	PRJNA224116	SAMN30864159	na	na	202950	Acinetobacter baylyi	strain=JAT2044	na	latest	Complete Genome	Major	Full	2107-03-19	ASM2539881v1	GCA_025398815.1	https://ftp.ncbi.nlm.nih.gov/genomes/all/GCF/025/398/815/GCF_025398815.1_ASM2539881v1
GCF_025398855.1	PRJNA224116	SAMN30864160	na	na	202950	Acinetobacter baylyi	strain=JAT2091	na	latest	Complete Genome	Major	Full	2107-03-21	ASM2539885v1	GCA_025398855.1	https://ftp.ncbi.nlm.nih.gov/genomes/all/GCF/025/398/855/GCF_025398855.1_ASM2539885v1
GCF_000046845.1	PRJNA224116	SAMEA3138250	representative genome	na	202950	Acinetobacter baylyi ADP1	strain=ADP1	na	latest	Complete Genome	Major	Full	2013-02-08	ASM4684v1	GCA_000046845.1	https://ftp.ncbi.nlm.nih.gov/genomes/all/GCF/000/046/845/GCF_000046845.1_ASM4684v1
GCF_000369005.1	PRJNA224116	SAMN01087842	representative genome	assembly from type material	262668	Acinetobacter beijerinckii CIP 110307	strain=CIP 110307	na	latest	Scaffold	Major	Full	2017-08-28	Acin_beij_CIP_110307_V1	GCA_000369005.1	https://ftp.ncbi.nlm.nih.gov/genomes/all/GCF/000/369/005/GCF_000369005.1_Acin_beij_CIP_110307_V1
GCF_002813045.1	PRJNA224116	SAMN06066181	na	na	106648	Acinetobacter bereziniae	strain=XH901	na	latest	Complete Genome	Major	Full	2040-04-15	ASM281304v1	GCA_002813045.1	https://ftp.ncbi.nlm.nih.gov/genomes/all/GCF/002/813/045/GCF_002813045.1_ASM281304v1
GCF_016576845.1	PRJNA224116	SAMN17007568	na	na	106648	Acinetobacter bereziniae	strain=GD0320	na	latest	Complete Genome	Major	Full	2080-01-03	ASM1657684v1	GCA_016576845.1	https://ftp.ncbi.nlm.nih.gov/genomes/all/GCF/016/576/845/GCF_016576845.1_ASM1657684v1
GCF_016576965.1	PRJNA224116	SAMN17007570	representative genome	na	106648	Acinetobacter bereziniae	strain=GD03185	na	latest	Complete Genome	Major	Full	2080-01-04	ASM1657696v1	GCA_016576965.1	https://ftp.ncbi.nlm.nih.gov/genomes/all/GCF/016/576/965/GCF_016576965.1_ASM1657696v1
GCF_029916905.1	PRJNA224116	SAMN34266404	na	na	106648	Acinetobacter bereziniae	strain=UCO-554	na	latest	Complete Genome	Major	Full	2116-08-25	ASM2991690v1	GCA_029916905.1	https://ftp.ncbi.nlm.nih.gov/genomes/all/GCF/029/916/905/GCF_029916905.1_ASM2991690v1
GCF_029916945.1	PRJNA224116	SAMN34266403	na	na	106648	Acinetobacter bereziniae	strain=UCO-553	na	latest	Complete Genome	Major	Full	2116-08-27	ASM2991694v1	GCA_029916945.1	https://ftp.ncbi.nlm.nih.gov/genomes/all/GCF/029/916/945/GCF_029916945.1_ASM2991694v1
GCF_031326185.1	PRJNA224116	SAMN34266403	na	na	106648	Acinetobacter bereziniae	strain=UCO-553	na	latest	Complete Genome	Major	Full	2122-08-26	ASM3132618v1	GCA_031326185.1	https://ftp.ncbi.nlm.nih.gov/genomes/all/GCF/031/326/185/GCF_031326185.1_ASM3132618v1
GCF_000367925.1	PRJNA224116	SAMN01828192	representative genome	assembly from type material	1435036	Acinetobacter bohemicus ANC 3994	strain=ANC 3994	na	latest	Scaffold	Major	Full	2017-08-22	Acin_sp_ANC_3994_V1	GCA_000367925.1	https://ftp.ncbi.nlm.nih.gov/genomes/all/GCF/000/367/925/GCF_000367925.1_Acin_sp_ANC_3994_V1
GCF_900096955.1	PRJNA224116	SAMN05421733	representative genome	na	1219383	Acinetobacter boissieri	strain=ANC 4422	na	latest	Contig	Major	Full	2127-09-13	IMG-taxon 2671180229 annotated assembly	GCA_900096955.1	https://ftp.ncbi.nlm.nih.gov/genomes/all/GCF/900/096/955/GCF_900096955.1_IMG-taxon_2671180229_annotated_assembly
GCF_018324105.1	PRJNA224116	SAMD00294604	representative genome	assembly from type material	202951	Acinetobacter bouvetii	strain=JCM 18991	na	latest	Complete Genome	Major	Full	2085-09-10	ASM1832410v1	GCA_018324105.1	https://ftp.ncbi.nlm.nih.gov/genomes/all/GCF/018/324/105/GCF_018324105.1_ASM1832410v1
GCF_000488275.1	PRJNA224116	SAMN02335354	representative genome	assembly from type material	396323	Acinetobacter brisouii CIP 110357	strain=CIP 110357	na	latest	Scaffold	Major	Full	2019-09-21	Acin_bris_CIP110357_V2	GCA_000488275.1	https://ftp.ncbi.nlm.nih.gov/genomes/all/GCF/000/488/275/GCF_000488275.1_Acin_bris_CIP110357_V2
GCF_002055515.1	PRJNA224116	SAMN06197019	representative genome	na	471	Acinetobacter calcoaceticus	strain=CA16	na	latest	Complete Genome	Major	Full	2034-11-28	ASM205551v1	GCA_002055515.1	https://ftp.ncbi.nlm.nih.gov/genomes/all/GCF/002/055/515/GCF_002055515.1_ASM205551v1
GCF_016939475.1	PRJNA224116	SAMN16357360	na	na	471	Acinetobacter calcoaceticus	strain=FDAARGOS_1218	na	latest	Complete Genome	Major	Full	2082-08-15	ASM1693947v1	GCA_016939475.1	https://ftp.ncbi.nlm.nih.gov/genomes/all/GCF/016/939/475/GCF_016939475.1_ASM1693947v1
GCF_021165835.1	PRJNA224116	SAMN23526059	na	na	471	Acinetobacter calcoaceticus	strain=ACa13	na	latest	Complete Genome	Major	Full	2093-07-25	ASM2116583v1	GCA_021165835.1	https://ftp.ncbi.nlm.nih.gov/genomes/all/GCF/021/165/835/GCF_021165835.1_ASM2116583v1
GCF_021165855.1	PRJNA224116	SAMN23526775	na	na	471	Acinetobacter calcoaceticus	strain=ARu19	na	latest	Complete Genome	Major	Full	2093-07-26	ASM2116585v1	GCA_021165855.1	https://ftp.ncbi.nlm.nih.gov/genomes/all/GCF/021/165/855/GCF_021165855.1_ASM2116585v1
GCF_900520355.1	PRJNA224116	SAMEA4830816	na	na	471	Acinetobacter calcoaceticus	na	Acinetobacter calcoaceticus str. 2117	latest	Complete Genome	Major	Full	2132-08-03	ASM90052035v1	GCA_900520355.1	https://ftp.ncbi.nlm.nih.gov/genomes/all/GCF/900/520/355/GCF_900520355.1_ASM90052035v1
GCF_001707755.1	PRJNA224116	SAMN05375319	representative genome	assembly from type material	1891224	Acinetobacter celticus	strain=ANC 4603	na	latest	Contig	Major	Full	2030-12-03	ASM170775v1	GCA_001707755.1	https://ftp.ncbi.nlm.nih.gov/genomes/all/GCF/001/707/755/GCF_001707755.1_ASM170775v1
GCF_002165375.2	PRJNA224116	SAMN07138949	representative genome	assembly from type material	2004650	Acinetobacter chinensis	strain=WCHAc010005	na	latest	Complete Genome	Major	Full	2036-04-13	ASM216537v2	GCA_002165375.2	https://ftp.ncbi.nlm.nih.gov/genomes/all/GCF/002/165/375/GCF_002165375.2_ASM216537v2
GCF_032824215.1	PRJNA224116	SAMN33787965	na	na	2004650	Acinetobacter chinensis	strain=SAAc573	na	latest	Complete Genome	Major	Full	2123-12-27	ASM3282421v1	GCA_032824215.1	https://ftp.ncbi.nlm.nih.gov/genomes/all/GCF/032/824/215/GCF_032824215.1_ASM3282421v1
GCF_000413935.1	PRJNA224116	SAMN01087860	representative genome	assembly from type material	280145	Acinetobacter colistiniresistens	strain=NIPH 2036	na	latest	Scaffold	Major	Full	2018-05-20	Acin_sp_NIPH_2036_V1	GCA_000413935.1	https://ftp.ncbi.nlm.nih.gov/genomes/all/GCF/000/413/935/GCF_000413935.1_Acin_sp_NIPH_2036_V1
GCF_024582815.1	PRJNA224116	SAMN30058931	na	na	280145	Acinetobacter colistiniresistens	strain=C-214	na	latest	Complete Genome	Major	Full	2104-07-14	ASM2458281v1	GCA_024582815.1	https://ftp.ncbi.nlm.nih.gov/genomes/all/GCF/024/582/815/GCF_024582815.1_ASM2458281v1
GCF_014635545.1	PRJNA224116	SAMD00244867	representative genome	assembly from type material	280147	Acinetobacter courvalinii	strain=CCM 8635	na	latest	Scaffold	Major	Full	2074-09-21	ASM1463554v1	GCA_014635545.1	https://ftp.ncbi.nlm.nih.gov/genomes/all/GCF/014/635/545/GCF_014635545.1_ASM1463554v1
GCF_003024525.3	PRJNA224116	SAMN08772519	representative genome	assembly from type material	2136182	Acinetobacter cumulans	strain=WCHAc060092	na	latest	Complete Genome	Major	Full	2043-04-20	ASM302452v3	GCA_003024525.3	https://ftp.ncbi.nlm.nih.gov/genomes/all/GCF/003/024/525/GCF_003024525.3_ASM302452v3
GCF_001704615.3	PRJNA224116	SAMN05356262	representative genome	assembly from type material	1871111	Acinetobacter defluvii	strain=WCHA30	na	latest	Complete Genome	Major	Full	2030-11-17	ASM170461v3	GCA_001704615.3	https://ftp.ncbi.nlm.nih.gov/genomes/all/GCF/001/704/615/GCF_001704615.3_ASM170461v3
GCF_009884975.1	PRJNA224116	SAMN12340932	representative genome	na	70348	Acinetobacter dispersus	strain=NCCP 16014	na	latest	Complete Genome	Major	Full	2064-12-26	ASM988497v1	GCA_009884975.1	https://ftp.ncbi.nlm.nih.gov/genomes/all/GCF/009/884/975/GCF_009884975.1_ASM988497v1
GCF_001307195.1	PRJNA224116	SAMN04110325	representative genome	assembly from type material	1324350	Acinetobacter equi	strain=114	na	latest	Complete Genome	Major	Full	2026-04-22	ASM130719v1	GCA_001307195.1	https://ftp.ncbi.nlm.nih.gov/genomes/all/GCF/001/307/195/GCF_001307195.1_ASM130719v1
GCF_034187745.1	PRJNA224116	SAMN38281728	representative genome	na	2665161	Acinetobacter faecalis	strain=ANC 7521	na	latest	Contig	Major	Full	2125-11-03	ASM3418774v1	GCA_034187745.1	https://ftp.ncbi.nlm.nih.gov/genomes/all/GCF/034/187/745/GCF_034187745.1_ASM3418774v1
GCF_001678755.1	PRJNA224116	SAMN05185381	representative genome	assembly from type material	1443941	Acinetobacter gandensis	strain=ANC 4275	na	latest	Contig	Major	Full	2030-03-14	ASM167875v1	GCA_001678755.1	https://ftp.ncbi.nlm.nih.gov/genomes/all/GCF/001/678/755/GCF_001678755.1_ASM167875v1
GCF_000368565.1	PRJNA224116	SAMN01087849	representative genome	assembly from type material	202952	Acinetobacter gerneri DSM 14967 = CIP 107464 = MTCC 9824	strain=CIP 107464	na	latest	Scaffold	Major	Full	2017-08-25	Acin_gern_CIP_107464_V1	GCA_000368565.1	https://ftp.ncbi.nlm.nih.gov/genomes/all/GCF/000/368/565/GCF_000368565.1_Acin_gern_CIP_107464_V1
GCF_003611455.1	PRJNA224116	SAMN09842374	representative genome	na	1843371	Acinetobacter guerrae	strain=WCHAc060096	na	latest	Contig	Major	Full	2048-07-22	ASM361145v1	GCA_003611455.1	https://ftp.ncbi.nlm.nih.gov/genomes/all/GCF/003/611/455/GCF_003611455.1_ASM361145v1
GCF_002370525.2	PRJNA224116	SAMD00018975	representative genome	na	106649	Acinetobacter guillouiae	strain=NBRC 110550	na	latest	Complete Genome	Major	Full	2038-08-10	ASM237052v2	GCA_002370525.2	https://ftp.ncbi.nlm.nih.gov/genomes/all/GCF/002/370/525/GCF_002370525.2_ASM237052v2
GCF_001932555.1	PRJNA224116	SAMN06166709	na	na	29430	Acinetobacter haemolyticus	strain=TJS01	na	latest	Complete Genome	Major	Full	2033-01-18	ASM193255v1	GCA_001932555.1	https://ftp.ncbi.nlm.nih.gov/genomes/all/GCF/001/932/555/GCF_001932555.1_ASM193255v1
GCF_002813065.1	PRJNA224116	SAMN06066183	na	na	29430	Acinetobacter haemolyticus	strain=XH900	na	latest	Complete Genome	Major	Full	2040-04-16	ASM281306v1	GCA_002813065.1	https://ftp.ncbi.nlm.nih.gov/genomes/all/GCF/002/813/065/GCF_002813065.1_ASM281306v1
GCF_003323815.1	PRJNA224116	SAMN09630388	representative genome	na	29430	Acinetobacter haemolyticus	strain=HW-2A	na	latest	Complete Genome	Major	Full	2046-01-16	ASM332381v1	GCA_003323815.1	https://ftp.ncbi.nlm.nih.gov/genomes/all/GCF/003/323/815/GCF_003323815.1_ASM332381v1
GCF_003430865.2	PRJNA224116	SAMN08707400	na	na	29430	Acinetobacter haemolyticus	strain=AN54	na	latest	Complete Genome	Major	Full	2047-05-30	ASM343086v2	GCA_003430865.2	https://ftp.ncbi.nlm.nih.gov/genomes/all/GCF/003/430/865/GCF_003430865.2_ASM343086v2
GCF_004379355.1	PRJNA224116	SAMN11157875	na	na	29430	Acinetobacter haemolyticus	strain=TJR01	na	latest	Complete Genome	Major	Full	2054-06-22	ASM437935v1	GCA_004379355.1	https://ftp.ncbi.nlm.nih.gov/genomes/all/GCF/004/379/355/GCF_004379355.1_ASM437935v1
GCF_009892245.1	PRJNA224116	SAMN09927975	na	na	29430	Acinetobacter haemolyticus	strain=AN59	na	latest	Complete Genome	Major	Full	2064-12-27	ASM989224v1	GCA_009892245.1	https://ftp.ncbi.nlm.nih.gov/genomes/all/GCF/009/892/245/GCF_009892245.1_ASM989224v1
GCF_009892265.1	PRJNA224116	SAMN09927974	na	na	29430	Acinetobacter haemolyticus	strain=AN43	na	latest	Complete Genome	Major	Full	2064-12-28	ASM989226v1	GCA_009892265.1	https://ftp.ncbi.nlm.nih.gov/genomes/all/GCF/009/892/265/GCF_009892265.1_ASM989226v1
GCF_009892285.1	PRJNA224116	SAMN09927973	na	na	29430	Acinetobacter haemolyticus	strain=AN4	na	latest	Complete Genome	Major	Full	2064-12-29	ASM989228v1	GCA_009892285.1	https://ftp.ncbi.nlm.nih.gov/genomes/all/GCF/009/892/285/GCF_009892285.1_ASM989228v1
GCF_009892305.1	PRJNA224116	SAMN09927971	na	na	29430	Acinetobacter haemolyticus	strain=5227	na	latest	Complete Genome	Major	Full	2064-12-30	ASM989230v1	GCA_009892305.1	https://ftp.ncbi.nlm.nih.gov/genomes/all/GCF/009/892/305/GCF_009892305.1_ASM989230v1
GCF_009892325.1	PRJNA224116	SAMN09927972	na	na	29430	Acinetobacter haemolyticus	strain=AN3	na	latest	Complete Genome	Major	Full	2064-12-31	ASM989232v1	GCA_009892325.1	https://ftp.ncbi.nlm.nih.gov/genomes/all/GCF/009/892/325/GCF_009892325.1_ASM989232v1
GCF_009892345.1	PRJNA224116	SAMN09927970	na	na	29430	Acinetobacter haemolyticus	strain=2126ch	na	latest	Complete Genome	Major	Full	2065-01-01	ASM989234v1	GCA_009892345.1	https://ftp.ncbi.nlm.nih.gov/genomes/all/GCF/009/892/345/GCF_009892345.1_ASM989234v1
GCF_009892365.1	PRJNA224116	SAMN09927969	na	na	29430	Acinetobacter haemolyticus	strain=INNSZ174	na	latest	Complete Genome	Major	Full	2065-01-02	ASM989236v1	GCA_009892365.1	https://ftp.ncbi.nlm.nih.gov/genomes/all/GCF/009/892/365/GCF_009892365.1_ASM989236v1
GCF_009892385.1	PRJNA224116	SAMN09927968	na	na	29430	Acinetobacter haemolyticus	strain=11616	na	latest	Complete Genome	Major	Full	2065-01-03	ASM989238v1	GCA_009892385.1	https://ftp.ncbi.nlm.nih.gov/genomes/all/GCF/009/892/385/GCF_009892385.1_ASM989238v1
GCF_030062135.1	PRJNA224116	SAMN32721909	na	na	29430	Acinetobacter haemolyticus	strain=HW-2	na	latest	Complete Genome	Major	Full	2117-07-29	ASM3006213v1	GCA_030062135.1	https://ftp.ncbi.nlm.nih.gov/genomes/all/GCF/030/062/135/GCF_030062135.1_ASM3006213v1
GCF_034047135.1	PRJNA224116	SAMN38153248	na	na	29430	Acinetobacter haemolyticus	strain=JS-1us	na	latest	Complete Genome	Major	Full	2125-09-06	ASM3404713v1	GCA_034047135.1	https://ftp.ncbi.nlm.nih.gov/genomes/all/GCF/034/047/135/GCF_034047135.1_ASM3404713v1
GCF_004208515.1	PRJNA224116	SAMN10908556	representative genome	assembly from type material	1752076	Acinetobacter halotolerans	strain=JCM 31009	na	latest	Contig	Major	Full	2053-01-30	ASM420851v1	GCA_004208515.1	https://ftp.ncbi.nlm.nih.gov/genomes/all/GCF/004/208/515/GCF_004208515.1_ASM420851v1
GCF_000816495.1	PRJNA224116	SAMN03274949	representative genome	assembly from type material	1353941	Acinetobacter harbinensis	strain=HITLi 7	na	latest	Scaffold	Major	Full	2023-02-15	ASM81649v1	GCA_000816495.1	https://ftp.ncbi.nlm.nih.gov/genomes/all/GCF/000/816/495/GCF_000816495.1_ASM81649v1
GCF_000369845.1	PRJNA224116	SAMN01087865	representative genome	na	70347	Acinetobacter higginsii	strain=ANC 3880	na	latest	Scaffold	Major	Full	2017-08-29	Acin_sp_ANC_3880_V1	GCA_000369845.1	https://ftp.ncbi.nlm.nih.gov/genomes/all/GCF/000/369/845/GCF_000369845.1_Acin_sp_ANC_3880_V1
GCF_900625095.1	PRJNA224116	SAMEA5131891	representative genome	assembly from type material	2483802	Acinetobacter ihumii	strain=Marseille-P8049	na	latest	Scaffold	Major	Full	2132-10-30	PRJEB29216	GCA_900625095.1	https://ftp.ncbi.nlm.nih.gov/genomes/all/GCF/900/625/095/GCF_900625095.1_PRJEB29216
GCF_002953575.2	PRJNA224116	SAMN07840123	na	na	756892	Acinetobacter indicus	strain=SGAir0564	na	latest	Complete Genome	Major	Full	2042-03-20	ASM295357v2	GCA_002953575.2	https://ftp.ncbi.nlm.nih.gov/genomes/all/GCF/002/953/575/GCF_002953575.2_ASM295357v2
GCF_009296145.1	PRJNA224116	SAMN11960537	na	na	756892	Acinetobacter indicus	strain=HY20	na	latest	Complete Genome	Major	Full	2061-12-14	ASM929614v1	GCA_009296145.1	https://ftp.ncbi.nlm.nih.gov/genomes/all/GCF/009/296/145/GCF_009296145.1_ASM929614v1
GCF_009734145.1	PRJNA224116	SAMN13333292	na	na	756892	Acinetobacter indicus	strain=WMB-7	na	latest	Complete Genome	Major	Full	2063-10-24	ASM973414v1	GCA_009734145.1	https://ftp.ncbi.nlm.nih.gov/genomes/all/GCF/009/734/145/GCF_009734145.1_ASM973414v1
GCF_009914375.1	PRJNA224116	SAMN13016659	na	na	756892	Acinetobacter indicus	strain=XG01	na	latest	Complete Genome	Major	Full	2065-06-10	ASM991437v1	GCA_009914375.1	https://ftp.ncbi.nlm.nih.gov/genomes/all/GCF/009/914/375/GCF_009914375.1_ASM991437v1
GCF_009914395.1	PRJNA224116	SAMN13016714	na	na	756892	Acinetobacter indicus	strain=XG03	na	latest	Complete Genome	Major	Full	2065-06-11	ASM991439v1	GCA_009914395.1	https://ftp.ncbi.nlm.nih.gov/genomes/all/GCF/009/914/395/GCF_009914395.1_ASM991439v1
GCF_009914415.1	PRJNA224116	SAMN13016715	na	na	756892	Acinetobacter indicus	strain=TQ04	na	latest	Complete Genome	Major	Full	2065-06-12	ASM991441v1	GCA_009914415.1	https://ftp.ncbi.nlm.nih.gov/genomes/all/GCF/009/914/415/GCF_009914415.1_ASM991441v1
GCF_009914435.1	PRJNA224116	SAMN13017013	na	na	756892	Acinetobacter indicus	strain=TQ18	na	latest	Complete Genome	Major	Full	2065-06-13	ASM991443v1	GCA_009914435.1	https://ftp.ncbi.nlm.nih.gov/genomes/all/GCF/009/914/435/GCF_009914435.1_ASM991443v1
GCF_009914475.1	PRJNA224116	SAMN13016821	representative genome	na	756892	Acinetobacter indicus	strain=TQ23	na	latest	Complete Genome	Major	Full	2065-06-15	ASM991447v1	GCA_009914475.1	https://ftp.ncbi.nlm.nih.gov/genomes/all/GCF/009/914/475/GCF_009914475.1_ASM991447v1
GCF_010917815.1	PRJNA224116	SAMN12211912	na	na	756892	Acinetobacter indicus	strain=CMG3-2	na	latest	Complete Genome	Major	Full	2066-07-19	ASM1091781v1	GCA_010917815.1	https://ftp.ncbi.nlm.nih.gov/genomes/all/GCF/010/917/815/GCF_010917815.1_ASM1091781v1
GCF_010918195.1	PRJNA224116	SAMN12211923	na	na	756892	Acinetobacter indicus	strain=MMS9-2	na	latest	Complete Genome	Major	Full	2066-07-20	ASM1091819v1	GCA_010918195.1	https://ftp.ncbi.nlm.nih.gov/genomes/all/GCF/010/918/195/GCF_010918195.1_ASM1091819v1
GCF_010918375.1	PRJNA224116	SAMN12429970	na	na	756892	Acinetobacter indicus	strain=B18	na	latest	Complete Genome	Major	Full	2066-07-21	ASM1091837v1	GCA_010918375.1	https://ftp.ncbi.nlm.nih.gov/genomes/all/GCF/010/918/375/GCF_010918375.1_ASM1091837v1
GCF_012278715.1	PRJNA224116	SAMN12158188	na	na	756892	Acinetobacter indicus	strain=94-2	na	latest	Complete Genome	Major	Full	2068-04-10	ASM1227871v1	GCA_012278715.1	https://ftp.ncbi.nlm.nih.gov/genomes/all/GCF/012/278/715/GCF_012278715.1_ASM1227871v1
GCF_012278735.1	PRJNA224116	SAMN12158191	na	na	756892	Acinetobacter indicus	strain=80-1-2	na	latest	Complete Genome	Major	Full	2068-04-11	ASM1227873v1	GCA_012278735.1	https://ftp.ncbi.nlm.nih.gov/genomes/all/GCF/012/278/735/GCF_012278735.1_ASM1227873v1
GCF_013378115.1	PRJNA224116	SAMN11353025	na	na	756892	Acinetobacter indicus	strain=yy_1	na	latest	Complete Genome	Major	Full	2070-11-04	ASM1337811v1	GCA_013378115.1	https://ftp.ncbi.nlm.nih.gov/genomes/all/GCF/013/378/115/GCF_013378115.1_ASM1337811v1
GCF_015217905.1	PRJNA224116	SAMN13979600	na	na	756892	Acinetobacter indicus	strain=C15_T	na	latest	Complete Genome	Major	Full	2077-07-26	ASM1521790v1	GCA_015217905.1	https://ftp.ncbi.nlm.nih.gov/genomes/all/GCF/015/217/905/GCF_015217905.1_ASM1521790v1
GCF_015218885.1	PRJNA224116	SAMN13979603	na	na	756892	Acinetobacter indicus	strain=Q186-3_T	na	latest	Complete Genome	Major	Full	2077-07-28	ASM1521888v1	GCA_015218885.1	https://ftp.ncbi.nlm.nih.gov/genomes/all/GCF/015/218/885/GCF_015218885.1_ASM1521888v1
GCF_017132735.1	PRJNA224116	SAMN18035028	na	na	756892	Acinetobacter indicus	strain=LYS68A	na	latest	Complete Genome	Major	Full	2082-11-17	ASM1713273v1	GCA_017132735.1	https://ftp.ncbi.nlm.nih.gov/genomes/all/GCF/017/132/735/GCF_017132735.1_ASM1713273v1
GCF_017309425.1	PRJNA224116	SAMN16275415	na	na	756892	Acinetobacter indicus	strain=GXNN15X4	na	latest	Complete Genome	Major	Full	2083-05-02	ASM1730942v1	GCA_017309425.1	https://ftp.ncbi.nlm.nih.gov/genomes/all/GCF/017/309/425/GCF_017309425.1_ASM1730942v1
GCF_017309445.1	PRJNA224116	SAMN16275416	na	na	756892	Acinetobacter indicus	strain=GXNN62X4	na	latest	Complete Genome	Major	Full	2083-05-03	ASM1730944v1	GCA_017309445.1	https://ftp.ncbi.nlm.nih.gov/genomes/all/GCF/017/309/445/GCF_017309445.1_ASM1730944v1
GCF_022749595.1	PRJNA224116	SAMN26688158	na	na	756892	Acinetobacter indicus	strain=BDT2076	na	latest	Complete Genome	Major	Full	2098-05-16	ASM2274959v1	GCA_022749595.1	https://ftp.ncbi.nlm.nih.gov/genomes/all/GCF/022/749/595/GCF_022749595.1_ASM2274959v1
GCF_022749635.1	PRJNA224116	SAMN26688272	na	na	756892	Acinetobacter indicus	strain=BDT201	na	latest	Complete Genome	Major	Full	2098-05-17	ASM2274963v1	GCA_022749635.1	https://ftp.ncbi.nlm.nih.gov/genomes/all/GCF/022/749/635/GCF_022749635.1_ASM2274963v1
GCF_003335165.1	PRJNA224116	SAMN09652504	na	na	40214	Acinetobacter johnsonii	strain=LXL_C1	na	latest	Complete Genome	Major	Full	2046-03-16	ASM333516v1	GCA_003335165.1	https://ftp.ncbi.nlm.nih.gov/genomes/all/GCF/003/335/165/GCF_003335165.1_ASM333516v1
GCF_003939325.2	PRJNA224116	SAMN10249157	na	na	40214	Acinetobacter johnsonii	strain=AJ_082	na	latest	Complete Genome	Major	Full	2050-09-01	ASM393932v2	GCA_003939325.2	https://ftp.ncbi.nlm.nih.gov/genomes/all/GCF/003/939/325/GCF_003939325.2_ASM393932v2
GCF_003952785.1	PRJNA224116	SAMN07298690	na	na	40214	Acinetobacter johnsonii	strain=IC001	na	latest	Complete Genome	Major	Full	2050-11-26	ASM395278v1	GCA_003952785.1	https://ftp.ncbi.nlm.nih.gov/genomes/all/GCF/003/952/785/GCF_003952785.1_ASM395278v1
GCF_004337595.1	PRJNA224116	SAMN11047491	na	na	40214	Acinetobacter johnsonii	strain=M19	na	latest	Complete Genome	Major	Full	2053-08-23	ASM433759v1	GCA_004337595.1	https://ftp.ncbi.nlm.nih.gov/genomes/all/GCF/004/337/595/GCF_004337595.1_ASM433759v1
GCF_008180305.1	PRJNA224116	SAMN12630603	na	na	40214	Acinetobacter johnsonii	strain=Acsw19	na	latest	Complete Genome	Major	Full	2060-03-28	ASM818030v1	GCA_008180305.1	https://ftp.ncbi.nlm.nih.gov/genomes/all/GCF/008/180/305/GCF_008180305.1_ASM818030v1
GCF_015602645.1	PRJNA224116	SAMN15522025	na	na	40214	Acinetobacter johnsonii	strain=E10B	na	latest	Complete Genome	Major	Full	2078-04-27	ASM1560264v1	GCA_015602645.1	https://ftp.ncbi.nlm.nih.gov/genomes/all/GCF/015/602/645/GCF_015602645.1_ASM1560264v1
GCF_016027055.1	PRJNA224116	SAMN13450440	na	assembly from type material	40214	Acinetobacter johnsonii	strain=FDAARGOS_910	na	latest	Complete Genome	Major	Full	2078-12-24	ASM1602705v1	GCA_016027055.1	https://ftp.ncbi.nlm.nih.gov/genomes/all/GCF/016/027/055/GCF_016027055.1_ASM1602705v1
GCF_016725945.1	PRJNA224116	SAMN16357262	na	na	40214	Acinetobacter johnsonii	strain=FDAARGOS_1093	na	latest	Complete Genome	Major	Full	2080-06-28	ASM1672594v1	GCA_016725945.1	https://ftp.ncbi.nlm.nih.gov/genomes/all/GCF/016/725/945/GCF_016725945.1_ASM1672594v1
GCF_016726625.1	PRJNA224116	SAMN16357263	na	na	40214	Acinetobacter johnsonii	strain=FDAARGOS_1094	na	latest	Complete Genome	Major	Full	2080-07-09	ASM1672662v1	GCA_016726625.1	https://ftp.ncbi.nlm.nih.gov/genomes/all/GCF/016/726/625/GCF_016726625.1_ASM1672662v1
GCF_016728805.1	PRJNA224116	SAMN16357261	na	na	40214	Acinetobacter johnsonii	strain=FDAARGOS_1092	na	latest	Complete Genome	Major	Full	2080-08-14	ASM1672880v1	GCA_016728805.1	https://ftp.ncbi.nlm.nih.gov/genomes/all/GCF/016/728/805/GCF_016728805.1_ASM1672880v1
GCF_017068175.1	PRJNA224116	SAMN17981369	na	na	40214	Acinetobacter johnsonii	strain=XY27	na	latest	Complete Genome	Major	Full	2082-10-06	ASM1706817v1	GCA_017068175.1	https://ftp.ncbi.nlm.nih.gov/genomes/all/GCF/017/068/175/GCF_017068175.1_ASM1706817v1
GCF_020162195.1	PRJNA224116	SAMN21540781	na	na	40214	Acinetobacter johnsonii	strain=CSUSB1	na	latest	Complete Genome	Major	Full	2091-01-07	ASM2016219v1	GCA_020162195.1	https://ftp.ncbi.nlm.nih.gov/genomes/all/GCF/020/162/195/GCF_020162195.1_ASM2016219v1
GCF_021432745.1	PRJNA224116	SAMN24405178	na	na	40214	Acinetobacter johnsonii	strain=DJ-Red	na	latest	Complete Genome	Major	Full	2094-05-27	ASM2143274v1	GCA_021432745.1	https://ftp.ncbi.nlm.nih.gov/genomes/all/GCF/021/432/745/GCF_021432745.1_ASM2143274v1
GCF_021496295.1	PRJNA224116	SAMN12989376	na	na	40214	Acinetobacter johnsonii	strain=AJ312	na	latest	Complete Genome	Major	Full	2094-08-28	ASM2149629v1	GCA_021496295.1	https://ftp.ncbi.nlm.nih.gov/genomes/all/GCF/021/496/295/GCF_021496295.1_ASM2149629v1
GCF_021496325.1	PRJNA224116	SAMN12989374	na	na	40214	Acinetobacter johnsonii	strain=AJ14	na	latest	Complete Genome	Major	Full	2094-08-29	ASM2149632v1	GCA_021496325.1	https://ftp.ncbi.nlm.nih.gov/genomes/all/GCF/021/496/325/GCF_021496325.1_ASM2149632v1
GCF_021496345.1	PRJNA224116	SAMN12989375	na	na	40214	Acinetobacter johnsonii	strain=AJ210	na	latest	Complete Genome	Major	Full	2094-08-30	ASM2149634v1	GCA_021496345.1	https://ftp.ncbi.nlm.nih.gov/genomes/all/GCF/021/496/345/GCF_021496345.1_ASM2149634v1
GCF_021496365.1	PRJNA224116	SAMN12989377	na	na	40214	Acinetobacter johnsonii	strain=AJ413	na	latest	Complete Genome	Major	Full	2094-08-31	ASM2149636v1	GCA_021496365.1	https://ftp.ncbi.nlm.nih.gov/genomes/all/GCF/021/496/365/GCF_021496365.1_ASM2149636v1
GCF_030867405.1	PRJNA224116	SAMN34117139	na	na	40214	Acinetobacter johnsonii	strain=AYTCM	na	latest	Complete Genome	Major	Full	2122-02-25	ASM3086740v1	GCA_030867405.1	https://ftp.ncbi.nlm.nih.gov/genomes/all/GCF/030/867/405/GCF_030867405.1_ASM3086740v1
GCF_034424475.1	PRJNA224116	SAMN38562697	na	na	40214	Acinetobacter johnsonii	strain=HAMBI_0097	na	latest	Complete Genome	Major	Full	2126-02-10	ASM3442447v1	GCA_034424475.1	https://ftp.ncbi.nlm.nih.gov/genomes/all/GCF/034/424/475/GCF_034424475.1_ASM3442447v1
GCF_000368805.1	PRJNA224116	SAMN01087830	representative genome	na	40214	Acinetobacter johnsonii ANC 3681	strain=ANC 3681	na	latest	Scaffold	Major	Full	2017-08-27	Acin_john_ANC_3681_V1	GCA_000368805.1	https://ftp.ncbi.nlm.nih.gov/genomes/all/GCF/000/368/805/GCF_000368805.1_Acin_john_ANC_3681_V1
GCF_001484935.1	PRJNA224116	SAMN03268929	na	na	40214	Acinetobacter johnsonii XBB1	strain=XBB1	na	latest	Complete Genome	Major	Full	2027-05-26	ASM148493v1	GCA_001484935.1	https://ftp.ncbi.nlm.nih.gov/genomes/all/GCF/001/484/935/GCF_001484935.1_ASM148493v1
GCF_001941805.1	PRJNA224116	SAMN06198736	na	na	40215	Acinetobacter junii	strain=65	na	latest	Complete Genome	Major	Full	2033-03-23	ASM194180v1	GCA_001941805.1	https://ftp.ncbi.nlm.nih.gov/genomes/all/GCF/001/941/805/GCF_001941805.1_ASM194180v1
GCF_002165245.3	PRJNA224116	SAMN07138956	na	na	40215	Acinetobacter junii	strain=WCHAJ59	na	latest	Complete Genome	Major	Full	2036-04-11	ASM216524v3	GCA_002165245.3	https://ftp.ncbi.nlm.nih.gov/genomes/all/GCF/002/165/245/GCF_002165245.3_ASM216524v3
GCF_002761875.1	PRJNA224116	SAMN07840124	na	na	40215	Acinetobacter junii	strain=lzh-X15	na	latest	Complete Genome	Major	Full	2039-09-29	ASM276187v1	GCA_002761875.1	https://ftp.ncbi.nlm.nih.gov/genomes/all/GCF/002/761/875/GCF_002761875.1_ASM276187v1
GCF_003939335.2	PRJNA224116	SAMN10249206	na	na	40215	Acinetobacter junii	strain=AJ_351	na	latest	Complete Genome	Major	Full	2050-09-02	ASM393933v2	GCA_003939335.2	https://ftp.ncbi.nlm.nih.gov/genomes/all/GCF/003/939/335/GCF_003939335.2_ASM393933v2
GCF_003939355.2	PRJNA224116	SAMN10249224	na	na	40215	Acinetobacter junii	strain=AJ_068	na	latest	Complete Genome	Major	Full	2050-09-03	ASM393935v2	GCA_003939355.2	https://ftp.ncbi.nlm.nih.gov/genomes/all/GCF/003/939/355/GCF_003939355.2_ASM393935v2
GCF_016743155.1	PRJNA224116	SAMN17266783	na	na	40215	Acinetobacter junii	strain=CAM121	na	latest	Complete Genome	Major	Full	2080-09-09	ASM1674315v1	GCA_016743155.1	https://ftp.ncbi.nlm.nih.gov/genomes/all/GCF/016/743/155/GCF_016743155.1_ASM1674315v1
GCF_018281725.1	PRJNA224116	SAMN18393338	na	na	40215	Acinetobacter junii	strain=INC8271	na	latest	Complete Genome	Major	Full	2085-07-09	ASM1828172v1	GCA_018281725.1	https://ftp.ncbi.nlm.nih.gov/genomes/all/GCF/018/281/725/GCF_018281725.1_ASM1828172v1
GCF_018336855.1	PRJNA224116	SAMN15647988	representative genome	na	40215	Acinetobacter junii	strain=YR7	na	latest	Complete Genome	Major	Full	2085-11-01	ASM1833685v1	GCA_018336855.1	https://ftp.ncbi.nlm.nih.gov/genomes/all/GCF/018/336/855/GCF_018336855.1_ASM1833685v1
GCF_021491935.1	PRJNA224116	SAMN24782617	na	na	40215	Acinetobacter junii	strain=WCO-9	na	latest	Complete Genome	Major	Full	2094-08-11	ASM2149193v1	GCA_021491935.1	https://ftp.ncbi.nlm.nih.gov/genomes/all/GCF/021/491/935/GCF_021491935.1_ASM2149193v1
GCF_022809695.1	PRJNA224116	SAMN26939361	na	na	40215	Acinetobacter junii	strain=A2-1	na	latest	Complete Genome	Major	Full	2098-07-25	ASM2280969v1	GCA_022809695.1	https://ftp.ncbi.nlm.nih.gov/genomes/all/GCF/022/809/695/GCF_022809695.1_ASM2280969v1
GCF_023973105.1	PRJNA224116	SAMN29198126	na	na	40215	Acinetobacter junii	strain=AJ6079	na	latest	Complete Genome	Major	Full	2102-08-09	ASM2397310v1	GCA_023973105.1	https://ftp.ncbi.nlm.nih.gov/genomes/all/GCF/023/973/105/GCF_023973105.1_ASM2397310v1
GCF_030665425.1	PRJNA224116	SAMN36680066	na	na	40215	Acinetobacter junii	strain=SC22	na	latest	Complete Genome	Major	Full	2121-02-22	ASM3066542v1	GCA_030665425.1	https://ftp.ncbi.nlm.nih.gov/genomes/all/GCF/030/665/425/GCF_030665425.1_ASM3066542v1
GCF_035320785.1	PRJNA224116	SAMN38845138	na	na	40215	Acinetobacter junii	strain=H1	na	latest	Complete Genome	Major	Full	2126-07-21	ASM3532078v1	GCA_035320785.1	https://ftp.ncbi.nlm.nih.gov/genomes/all/GCF/035/320/785/GCF_035320785.1_ASM3532078v1
GCF_009939195.1	PRJNA224116	SAMN13893433	representative genome	assembly from type material	2699469	Acinetobacter kanungonis	strain=PS-1	na	latest	Contig	Major	Full	2065-09-14	ASM993919v1	GCA_009939195.1	https://ftp.ncbi.nlm.nih.gov/genomes/all/GCF/009/939/195/GCF_009939195.1_ASM993919v1
GCF_900096895.1	PRJNA224116	SAMN05421732	representative genome	na	1226327	Acinetobacter kookii	strain=ANC 4667	na	latest	Scaffold	Major	Full	2127-09-08	IMG-taxon 2671180219 annotated assembly	GCA_900096895.1	https://ftp.ncbi.nlm.nih.gov/genomes/all/GCF/900/096/895/GCF_900096895.1_IMG-taxon_2671180219_annotated_assembly
GCF_900107285.1	PRJNA224116	SAMN05421643	representative genome	na	595670	Acinetobacter kyonggiensis	strain=ANC 5109	na	latest	Contig	Major	Full	2128-06-26	IMG-taxon 2675903034 annotated assembly	GCA_900107285.1	https://ftp.ncbi.nlm.nih.gov/genomes/all/GCF/900/107/285/GCF_900107285.1_IMG-taxon_2675903034_annotated_assembly
GCF_002076935.1	PRJNA224116	SAMN06215789	na	na	1785128	Acinetobacter lactucae	strain=OTEC-02	na	latest	Complete Genome	Major	Full	2035-02-18	ASM207693v1	GCA_002076935.1	https://ftp.ncbi.nlm.nih.gov/genomes/all/GCF/002/076/935/GCF_002076935.1_ASM207693v1
GCF_013122135.1	PRJNA224116	SAMN14846460	representative genome	na	1785128	Acinetobacter lactucae	na	QL-1	latest	Complete Genome	Major	Full	2069-03-17	ASM1312213v1	GCA_013122135.1	https://ftp.ncbi.nlm.nih.gov/genomes/all/GCF/013/122/135/GCF_013122135.1_ASM1312213v1
GCF_011578285.1	PRJNA224116	SAMN14278072	representative genome	assembly from type material	2715163	Acinetobacter lanii	strain=185	na	latest	Complete Genome	Major	Full	2067-06-13	ASM1157828v1	GCA_011578285.1	https://ftp.ncbi.nlm.nih.gov/genomes/all/GCF/011/578/285/GCF_011578285.1_ASM1157828v1
GCF_001704115.1	PRJNA224116	SAMN05520995	representative genome	assembly from type material	1789224	Acinetobacter larvae	strain=BRTC-1	na	latest	Complete Genome	Major	Full	2030-11-08	ASM170411v1	GCA_001704115.1	https://ftp.ncbi.nlm.nih.gov/genomes/all/GCF/001/704/115/GCF_001704115.1_ASM170411v1
GCF_009730095.1	PRJNA224116	SAMN10163245	na	na	28090	Acinetobacter lwoffii	strain=FDAARGOS_552	na	latest	Complete Genome	Major	Full	2063-08-31	ASM973009v1	GCA_009730095.1	https://ftp.ncbi.nlm.nih.gov/genomes/all/GCF/009/730/095/GCF_009730095.1_ASM973009v1
GCF_015602705.1	PRJNA224116	SAMN15522024	na	na	28090	Acinetobacter lwoffii	strain=12CE1	na	latest	Complete Genome	Major	Full	2078-04-29	ASM1560270v1	GCA_015602705.1	https://ftp.ncbi.nlm.nih.gov/genomes/all/GCF/015/602/705/GCF_015602705.1_ASM1560270v1
GCF_019048305.1	PRJNA224116	SAMN16357535	na	assembly from type material	28090	Acinetobacter lwoffii	strain=FDAARGOS 1393	na	latest	Complete Genome	Major	Full	2087-07-21	ASM1904830v1	GCA_019048305.1	https://ftp.ncbi.nlm.nih.gov/genomes/all/GCF/019/048/305/GCF_019048305.1_ASM1904830v1
GCF_019048525.1	PRJNA224116	SAMN16357536	na	na	28090	Acinetobacter lwoffii	strain=FDAARGOS 1394	na	latest	Complete Genome	Major	Full	2087-07-26	ASM1904852v1	GCA_019048525.1	https://ftp.ncbi.nlm.nih.gov/genomes/all/GCF/019/048/525/GCF_019048525.1_ASM1904852v1
GCF_019343495.1	PRJNA224116	SAMN18558474	representative genome	na	28090	Acinetobacter lwoffii	strain=H7	na	latest	Complete Genome	Major	Full	2088-05-18	ASM1934349v1	GCA_019343495.1	https://ftp.ncbi.nlm.nih.gov/genomes/all/GCF/019/343/495/GCF_019343495.1_ASM1934349v1
GCF_019787625.1	PRJNA224116	SAMN05251105	na	na	28090	Acinetobacter lwoffii	strain=EK30A	na	latest	Complete Genome	Major	Full	2089-09-05	ASM1978762v1	GCA_019787625.1	https://ftp.ncbi.nlm.nih.gov/genomes/all/GCF/019/787/625/GCF_019787625.1_ASM1978762v1
GCF_019787645.1	PRJNA224116	SAMN05251106	na	na	28090	Acinetobacter lwoffii	strain=VS15	na	latest	Complete Genome	Major	Full	2089-09-06	ASM1978764v1	GCA_019787645.1	https://ftp.ncbi.nlm.nih.gov/genomes/all/GCF/019/787/645/GCF_019787645.1_ASM1978764v1
GCF_029024105.1	PRJNA224116	SAMN33336513	na	assembly from type material	28090	Acinetobacter lwoffii	strain=DSM 2403	na	latest	Complete Genome	Major	Full	2114-04-14	ASM2902410v1	GCA_029024105.1	https://ftp.ncbi.nlm.nih.gov/genomes/all/GCF/029/024/105/GCF_029024105.1_ASM2902410v1
GCF_900096915.1	PRJNA224116	SAMN05421749	representative genome	na	281375	Acinetobacter marinus	strain=ANC 3699	na	latest	Contig	Major	Full	2127-09-10	IMG-taxon 2671180220 annotated assembly	GCA_900096915.1	https://ftp.ncbi.nlm.nih.gov/genomes/all/GCF/900/096/915/GCF_900096915.1_IMG-taxon_2671180220_annotated_assembly
GCF_000488215.1	PRJNA224116	SAMN02335355	representative genome	assembly from type material	1219382	Acinetobacter nectaris CIP 110549	strain=CIP 110549	na	latest	Scaffold	Major	Full	2019-09-20	Acin_nect_CIP110549_V2	GCA_000488215.1	https://ftp.ncbi.nlm.nih.gov/genomes/all/GCF/000/488/215/GCF_000488215.1_Acin_nect_CIP110549_V2
GCF_026344175.1	PRJNA224116	SAMN31693412	representative genome	assembly from type material	2994642	Acinetobacter nematophilus	strain=A-IN1	na	latest	Contig	Major	Full	2109-10-10	ASM2634417v1	GCA_026344175.1	https://ftp.ncbi.nlm.nih.gov/genomes/all/GCF/026/344/175/GCF_026344175.1_ASM2634417v1
GCF_000814165.3	PRJNA224116	SAMN03263968	na	na	106654	Acinetobacter nosocomialis	strain=6411	na	latest	Complete Genome	Major	Full	2023-01-07	ASM81416v3	GCA_000814165.3	https://ftp.ncbi.nlm.nih.gov/genomes/all/GCF/000/814/165/GCF_000814165.3_ASM81416v3
GCF_002082665.1	PRJNA224116	SAMN06650244	na	na	106654	Acinetobacter nosocomialis	strain=SSA3	na	latest	Complete Genome	Major	Full	2035-04-09	ASM208266v1	GCA_002082665.1	https://ftp.ncbi.nlm.nih.gov/genomes/all/GCF/002/082/665/GCF_002082665.1_ASM208266v1
GCF_002951295.1	PRJNA224116	SAMN03996318	na	na	106654	Acinetobacter nosocomialis	strain=FDAARGOS_129	na	latest	Complete Genome	Major	Full	2042-01-03	ASM295129v1	GCA_002951295.1	https://ftp.ncbi.nlm.nih.gov/genomes/all/GCF/002/951/295/GCF_002951295.1_ASM295129v1
GCF_003143895.1	PRJNA224116	SAMN09197281	na	na	106654	Acinetobacter nosocomialis	strain=NCTC 8102	na	latest	Complete Genome	Major	Full	2044-07-17	ASM314389v1	GCA_003143895.1	https://ftp.ncbi.nlm.nih.gov/genomes/all/GCF/003/143/895/GCF_003143895.1_ASM314389v1
GCF_004295305.1	PRJNA224116	SAMN10928940	na	na	106654	Acinetobacter nosocomialis	strain=KAN02	na	latest	Complete Genome	Major	Full	2053-04-01	ASM429530v1	GCA_004295305.1	https://ftp.ncbi.nlm.nih.gov/genomes/all/GCF/004/295/305/GCF_004295305.1_ASM429530v1
GCF_004792395.1	PRJNA224116	SAMN11295118	na	na	106654	Acinetobacter nosocomialis	strain=KAN01	na	latest	Complete Genome	Major	Full	2055-05-21	ASM479239v1	GCA_004792395.1	https://ftp.ncbi.nlm.nih.gov/genomes/all/GCF/004/792/395/GCF_004792395.1_ASM479239v1
GCF_008086325.1	PRJNA224116	SAMN12418644	na	na	106654	Acinetobacter nosocomialis	strain=J1A	na	latest	Complete Genome	Major	Full	2060-01-14	ASM808632v1	GCA_008086325.1	https://ftp.ncbi.nlm.nih.gov/genomes/all/GCF/008/086/325/GCF_008086325.1_ASM808632v1
GCF_009588945.1	PRJNA224116	SAMN13066419	na	na	106654	Acinetobacter nosocomialis	strain=AC1530	na	latest	Complete Genome	Major	Full	2062-04-13	ASM958894v1	GCA_009588945.1	https://ftp.ncbi.nlm.nih.gov/genomes/all/GCF/009/588/945/GCF_009588945.1_ASM958894v1
GCF_015602685.1	PRJNA224116	SAMN15522027	na	na	106654	Acinetobacter nosocomialis	strain=WM98B	na	latest	Complete Genome	Major	Full	2078-04-28	ASM1560268v1	GCA_015602685.1	https://ftp.ncbi.nlm.nih.gov/genomes/all/GCF/015/602/685/GCF_015602685.1_ASM1560268v1
GCF_019048685.1	PRJNA224116	SAMN16357537	na	na	106654	Acinetobacter nosocomialis	strain=FDAARGOS 1395	na	latest	Complete Genome	Major	Full	2087-07-30	ASM1904868v1	GCA_019048685.1	https://ftp.ncbi.nlm.nih.gov/genomes/all/GCF/019/048/685/GCF_019048685.1_ASM1904868v1
GCF_030322945.1	PRJNA224116	SAMN27553639	na	na	106654	Acinetobacter nosocomialis	strain=11J360	na	latest	Complete Genome	Major	Full	2119-02-10	ASM3032294v1	GCA_030322945.1	https://ftp.ncbi.nlm.nih.gov/genomes/all/GCF/030/322/945/GCF_030322945.1_ASM3032294v1
GCF_005281455.1	PRJNA224116	SAMN02471153	representative genome	na	106654	Acinetobacter nosocomialis M2	strain=M2	na	latest	Complete Genome	Major	Full	2056-05-10	ASM528145v1	GCA_005281455.1	https://ftp.ncbi.nlm.nih.gov/genomes/all/GCF/005/281/455/GCF_005281455.1_ASM528145v1
GCF_034447505.1	PRJNA224116	SAMN31433190	na	na	1148157	Acinetobacter oleivorans	strain=S4	na	latest	Complete Genome	Major	Full	2126-03-05	ASM3444750v1	GCA_034447505.1	https://ftp.ncbi.nlm.nih.gov/genomes/all/GCF/034/447/505/GCF_034447505.1_ASM3444750v1
GCF_000196795.1	PRJNA224116	SAMN02603211	representative genome	assembly from type material	1148157	Acinetobacter oleivorans DR1	strain=DR1	na	latest	Complete Genome	Major	Full	2014-08-19	ASM19679v1	GCA_000196795.1	https://ftp.ncbi.nlm.nih.gov/genomes/all/GCF/000/196/795/GCF_000196795.1_ASM19679v1
GCF_000368025.1	PRJNA224116	SAMN01828186	representative genome	assembly from type material	134533	Acinetobacter parvus DSM 16617 = CIP 108168	strain=CIP 108168	na	latest	Scaffold	Major	Full	2017-08-24	Acin_parv_CIP108168_V1	GCA_000368025.1	https://ftp.ncbi.nlm.nih.gov/genomes/all/GCF/000/368/025/GCF_000368025.1_Acin_parv_CIP108168_V1
GCF_014837015.1	PRJNA224116	SAMN15803235	representative genome	assembly from type material	2762215	Acinetobacter pecorum	strain=Sa1BUA6	na	latest	Scaffold	Major	Full	2076-04-22	ASM1483701v1	GCA_014837015.1	https://ftp.ncbi.nlm.nih.gov/genomes/all/GCF/014/837/015/GCF_014837015.1_ASM1483701v1
GCF_002233755.1	PRJNA224116	SAMN07184470	representative genome	assembly from type material	2006115	Acinetobacter piscicola	strain=LW15	na	latest	Scaffold	Major	Full	2037-05-02	ASM223375v1	GCA_002233755.1	https://ftp.ncbi.nlm.nih.gov/genomes/all/GCF/002/233/755/GCF_002233755.1_ASM223375v1
GCF_015218165.1	PRJNA224116	SAMN13979601	na	na	2006115	Acinetobacter piscicola	strain=YH12207_T	na	latest	Complete Genome	Major	Full	2077-07-27	ASM1521816v1	GCA_015218165.1	https://ftp.ncbi.nlm.nih.gov/genomes/all/GCF/015/218/165/GCF_015218165.1_ASM1521816v1
GCF_001577285.1	PRJNA224116	SAMN04495667	na	na	48296	Acinetobacter pittii	strain=AP_882	na	latest	Complete Genome	Major	Full	2028-06-19	ASM157728v1	GCA_001577285.1	https://ftp.ncbi.nlm.nih.gov/genomes/all/GCF/001/577/285/GCF_001577285.1_ASM157728v1
GCF_001617545.1	PRJNA224116	SAMN04576523	na	na	48296	Acinetobacter pittii	strain=IEC338SC	na	latest	Complete Genome	Major	Full	2029-03-22	ASM161754v1	GCA_001617545.1	https://ftp.ncbi.nlm.nih.gov/genomes/all/GCF/001/617/545/GCF_001617545.1_ASM161754v1
GCF_002012285.1	PRJNA224116	SAMN05827444	na	na	48296	Acinetobacter pittii	strain=YMC2010/8/T346	na	latest	Complete Genome	Major	Full	2034-08-23	ASM201228v1	GCA_002012285.1	https://ftp.ncbi.nlm.nih.gov/genomes/all/GCF/002/012/285/GCF_002012285.1_ASM201228v1
GCF_002158945.1	PRJNA224116	SAMN07160582	na	na	48296	Acinetobacter pittii	strain=HUMV-6483	na	latest	Complete Genome	Major	Full	2036-02-27	ASM215894v1	GCA_002158945.1	https://ftp.ncbi.nlm.nih.gov/genomes/all/GCF/002/158/945/GCF_002158945.1_ASM215894v1
GCF_002863745.1	PRJNA224116	SAMN06187701	na	na	48296	Acinetobacter pittii	strain=XJ88	na	latest	Complete Genome	Major	Full	2041-01-06	ASM286374v1	GCA_002863745.1	https://ftp.ncbi.nlm.nih.gov/genomes/all/GCF/002/863/745/GCF_002863745.1_ASM286374v1
GCF_002902805.2	PRJNA224116	SAMN08382337	na	na	48296	Acinetobacter pittii	strain=WCHAP005069	na	latest	Complete Genome	Major	Full	2041-06-30	ASM290280v2	GCA_002902805.2	https://ftp.ncbi.nlm.nih.gov/genomes/all/GCF/002/902/805/GCF_002902805.2_ASM290280v2
GCF_002999115.2	PRJNA224116	SAMN08031286	na	na	48296	Acinetobacter pittii	strain=WCHAP100004	na	latest	Complete Genome	Major	Full	2042-09-03	ASM299911v2	GCA_002999115.2	https://ftp.ncbi.nlm.nih.gov/genomes/all/GCF/002/999/115/GCF_002999115.2_ASM299911v2
GCF_002999215.3	PRJNA224116	SAMN08031302	na	na	48296	Acinetobacter pittii	strain=WCHAP100020	na	latest	Complete Genome	Major	Full	2042-09-06	ASM299921v3	GCA_002999215.3	https://ftp.ncbi.nlm.nih.gov/genomes/all/GCF/002/999/215/GCF_002999215.3_ASM299921v3
GCF_003051965.2	PRJNA224116	SAMN08364583	na	na	48296	Acinetobacter pittii	strain=WCHAP005046	na	latest	Complete Genome	Major	Full	2043-09-14	ASM305196v2	GCA_003051965.2	https://ftp.ncbi.nlm.nih.gov/genomes/all/GCF/003/051/965/GCF_003051965.2_ASM305196v2
GCF_003956065.1	PRJNA224116	SAMN09259196	na	na	48296	Acinetobacter pittii	strain=ST220	na	latest	Complete Genome	Major	Full	2050-12-23	ASM395606v1	GCA_003956065.1	https://ftp.ncbi.nlm.nih.gov/genomes/all/GCF/003/956/065/GCF_003956065.1_ASM395606v1
GCF_007954485.1	PRJNA224116	SAMN12289369	na	na	48296	Acinetobacter pittii	strain=C54	na	latest	Complete Genome	Major	Full	2059-04-01	ASM795448v1	GCA_007954485.1	https://ftp.ncbi.nlm.nih.gov/genomes/all/GCF/007/954/485/GCF_007954485.1_ASM795448v1
GCF_008121475.1	PRJNA224116	SAMN12612836	na	na	48296	Acinetobacter pittii	strain=AP43	na	latest	Complete Genome	Major	Full	2060-02-07	ASM812147v1	GCA_008121475.1	https://ftp.ncbi.nlm.nih.gov/genomes/all/GCF/008/121/475/GCF_008121475.1_ASM812147v1
GCF_008694085.1	PRJNA224116	SAMN10448663	na	na	48296	Acinetobacter pittii	strain=AB17H194	na	latest	Complete Genome	Major	Full	2060-12-28	ASM869408v1	GCA_008694085.1	https://ftp.ncbi.nlm.nih.gov/genomes/all/GCF/008/694/085/GCF_008694085.1_ASM869408v1
GCF_009931315.1	PRJNA224116	SAMN10724293	na	na	48296	Acinetobacter pittii	strain=NQ-003	na	latest	Complete Genome	Major	Full	2065-07-19	ASM993131v1	GCA_009931315.1	https://ftp.ncbi.nlm.nih.gov/genomes/all/GCF/009/931/315/GCF_009931315.1_ASM993131v1
GCF_011996285.1	PRJNA224116	SAMN14278654	na	na	48296	Acinetobacter pittii	strain=A1254	na	latest	Complete Genome	Major	Full	2067-11-26	ASM1199628v1	GCA_011996285.1	https://ftp.ncbi.nlm.nih.gov/genomes/all/GCF/011/996/285/GCF_011996285.1_ASM1199628v1
GCF_014168695.1	PRJNA224116	SAMD00194360	na	na	48296	Acinetobacter pittii	strain=WP2-W18-ESBL-11	na	latest	Complete Genome	Major	Full	2072-09-04	ASM1416869v1	GCA_014168695.1	https://ftp.ncbi.nlm.nih.gov/genomes/all/GCF/014/168/695/GCF_014168695.1_ASM1416869v1
GCF_016804045.1	PRJNA224116	SAMN15055972	na	na	48296	Acinetobacter pittii	strain=JXA13	na	latest	Complete Genome	Major	Full	2081-04-19	ASM1680404v1	GCA_016804045.1	https://ftp.ncbi.nlm.nih.gov/genomes/all/GCF/016/804/045/GCF_016804045.1_ASM1680404v1
GCF_016889305.1	PRJNA224116	SAMN16357359	na	na	48296	Acinetobacter pittii	strain=FDAARGOS_1217	na	latest	Complete Genome	Major	Full	2081-11-11	ASM1688930v1	GCA_016889305.1	https://ftp.ncbi.nlm.nih.gov/genomes/all/GCF/016/889/305/GCF_016889305.1_ASM1688930v1
GCF_016889345.1	PRJNA224116	SAMN16357357	na	na	48296	Acinetobacter pittii	strain=FDAARGOS_1215	na	latest	Complete Genome	Major	Full	2081-11-13	ASM1688934v1	GCA_016889345.1	https://ftp.ncbi.nlm.nih.gov/genomes/all/GCF/016/889/345/GCF_016889345.1_ASM1688934v1
GCF_016889825.1	PRJNA224116	SAMN16357356	na	na	48296	Acinetobacter pittii	strain=FDAARGOS_1214	na	latest	Complete Genome	Major	Full	2081-12-04	ASM1688982v1	GCA_016889825.1	https://ftp.ncbi.nlm.nih.gov/genomes/all/GCF/016/889/825/GCF_016889825.1_ASM1688982v1
GCF_016890065.1	PRJNA224116	SAMN16357358	na	na	48296	Acinetobacter pittii	strain=FDAARGOS_1216	na	latest	Complete Genome	Major	Full	2081-12-15	ASM1689006v1	GCA_016890065.1	https://ftp.ncbi.nlm.nih.gov/genomes/all/GCF/016/890/065/GCF_016890065.1_ASM1689006v1
GCF_019046965.1	PRJNA224116	SAMN16357540	na	na	48296	Acinetobacter pittii	strain=FDAARGOS 1398	na	latest	Complete Genome	Major	Full	2087-06-26	ASM1904696v1	GCA_019046965.1	https://ftp.ncbi.nlm.nih.gov/genomes/all/GCF/019/046/965/GCF_019046965.1_ASM1904696v1
GCF_019047185.1	PRJNA224116	SAMN16357539	na	na	48296	Acinetobacter pittii	strain=FDAARGOS 1397	na	latest	Complete Genome	Major	Full	2087-06-29	ASM1904718v1	GCA_019047185.1	https://ftp.ncbi.nlm.nih.gov/genomes/all/GCF/019/047/185/GCF_019047185.1_ASM1904718v1
GCF_019047205.1	PRJNA224116	SAMN16357541	na	assembly from type material	48296	Acinetobacter pittii	strain=FDAARGOS 1399	na	latest	Complete Genome	Major	Full	2087-06-30	ASM1904720v1	GCA_019047205.1	https://ftp.ncbi.nlm.nih.gov/genomes/all/GCF/019/047/205/GCF_019047205.1_ASM1904720v1
GCF_019048225.1	PRJNA224116	SAMN16357538	na	na	48296	Acinetobacter pittii	strain=FDAARGOS 1396	na	latest	Complete Genome	Major	Full	2087-07-19	ASM1904822v1	GCA_019048225.1	https://ftp.ncbi.nlm.nih.gov/genomes/all/GCF/019/048/225/GCF_019048225.1_ASM1904822v1
GCF_019703265.1	PRJNA224116	SAMD00330122	na	na	48296	Acinetobacter pittii	strain=OCU Ac17	na	latest	Complete Genome	Major	Full	2089-05-19	ASM1970326v1	GCA_019703265.1	https://ftp.ncbi.nlm.nih.gov/genomes/all/GCF/019/703/265/GCF_019703265.1_ASM1970326v1
GCF_020535225.1	PRJNA224116	SAMN22209171	na	na	48296	Acinetobacter pittii	strain=CEP14	na	latest	Complete Genome	Major	Full	2091-11-09	ASM2053522v1	GCA_020535225.1	https://ftp.ncbi.nlm.nih.gov/genomes/all/GCF/020/535/225/GCF_020535225.1_ASM2053522v1
GCF_020544425.1	PRJNA224116	SAMN17038041	na	na	48296	Acinetobacter pittii	strain=32292	na	latest	Complete Genome	Major	Full	2091-12-08	ASM2054442v1	GCA_020544425.1	https://ftp.ncbi.nlm.nih.gov/genomes/all/GCF/020/544/425/GCF_020544425.1_ASM2054442v1
GCF_020991105.1	PRJNA224116	SAMN23335262	na	na	48296	Acinetobacter pittii	strain=AP2044	na	latest	Complete Genome	Major	Full	2093-04-16	ASM2099110v1	GCA_020991105.1	https://ftp.ncbi.nlm.nih.gov/genomes/all/GCF/020/991/105/GCF_020991105.1_ASM2099110v1
GCF_023922005.1	PRJNA224116	SAMN08683320	na	na	48296	Acinetobacter pittii	strain=Ap-W20	na	latest	Complete Genome	Major	Full	2102-07-29	ASM2392200v1	GCA_023922005.1	https://ftp.ncbi.nlm.nih.gov/genomes/all/GCF/023/922/005/GCF_023922005.1_ASM2392200v1
GCF_024083765.1	PRJNA224116	SAMN27485236	na	na	48296	Acinetobacter pittii	strain=TCM	na	latest	Complete Genome	Major	Full	2102-09-30	ASM2408376v1	GCA_024083765.1	https://ftp.ncbi.nlm.nih.gov/genomes/all/GCF/024/083/765/GCF_024083765.1_ASM2408376v1
GCF_024181765.1	PRJNA224116	SAMN08968574	na	na	48296	Acinetobacter pittii	strain=AbW39	na	latest	Complete Genome	Major	Full	2103-01-29	ASM2418176v1	GCA_024181765.1	https://ftp.ncbi.nlm.nih.gov/genomes/all/GCF/024/181/765/GCF_024181765.1_ASM2418176v1
GCF_029025705.1	PRJNA224116	SAMN33440631	na	na	48296	Acinetobacter pittii	strain=ML4	na	latest	Complete Genome	Major	Full	2114-05-02	ASM2902570v1	GCA_029025705.1	https://ftp.ncbi.nlm.nih.gov/genomes/all/GCF/029/025/705/GCF_029025705.1_ASM2902570v1
GCF_029873195.1	PRJNA224116	SAMN31210261	na	na	48296	Acinetobacter pittii	strain=BM4623	na	latest	Complete Genome	Major	Full	2116-06-13	ASM2987319v1	GCA_029873195.1	https://ftp.ncbi.nlm.nih.gov/genomes/all/GCF/029/873/195/GCF_029873195.1_ASM2987319v1
GCF_029906465.1	PRJNA224116	SAMN34258005	na	na	48296	Acinetobacter pittii	strain=AP8900	na	latest	Complete Genome	Major	Full	2116-07-19	ASM2990646v1	GCA_029906465.1	https://ftp.ncbi.nlm.nih.gov/genomes/all/GCF/029/906/465/GCF_029906465.1_ASM2990646v1
GCF_029987435.1	PRJNA224116	SAMN31055411	na	na	48296	Acinetobacter pittii	strain=SO1	na	latest	Complete Genome	Major	Full	2116-11-13	ASM2998743v1	GCA_029987435.1	https://ftp.ncbi.nlm.nih.gov/genomes/all/GCF/029/987/435/GCF_029987435.1_ASM2998743v1
GCF_034063485.1	PRJNA224116	SAMN38315730	na	na	48296	Acinetobacter pittii	strain=HCG18	na	latest	Complete Genome	Major	Full	2125-09-17	ASM3406348v1	GCA_034063485.1	https://ftp.ncbi.nlm.nih.gov/genomes/all/GCF/034/063/485/GCF_034063485.1_ASM3406348v1
GCF_034064985.1	PRJNA224116	SAMN38315713	na	na	48296	Acinetobacter pittii	strain=MCR8900	na	latest	Complete Genome	Major	Full	2125-09-18	ASM3406498v1	GCA_034064985.1	https://ftp.ncbi.nlm.nih.gov/genomes/all/GCF/034/064/985/GCF_034064985.1_ASM3406498v1
GCF_034066105.1	PRJNA224116	SAMN38315711	na	na	48296	Acinetobacter pittii	strain=MCR16048	na	latest	Complete Genome	Major	Full	2125-09-19	ASM3406610v1	GCA_034066105.1	https://ftp.ncbi.nlm.nih.gov/genomes/all/GCF/034/066/105/GCF_034066105.1_ASM3406610v1
GCF_034066905.1	PRJNA224116	SAMN38315710	na	na	48296	Acinetobacter pittii	strain=HUM3	na	latest	Complete Genome	Major	Full	2125-09-20	ASM3406690v1	GCA_034066905.1	https://ftp.ncbi.nlm.nih.gov/genomes/all/GCF/034/066/905/GCF_034066905.1_ASM3406690v1
GCF_034067285.1	PRJNA224116	SAMN38315703	na	na	48296	Acinetobacter pittii	strain=AbaK	na	latest	Complete Genome	Major	Full	2125-09-21	ASM3406728v1	GCA_034067285.1	https://ftp.ncbi.nlm.nih.gov/genomes/all/GCF/034/067/285/GCF_034067285.1_ASM3406728v1
GCF_034068265.1	PRJNA224116	SAMN38315709	na	na	48296	Acinetobacter pittii	strain=HUM1	na	latest	Complete Genome	Major	Full	2125-09-22	ASM3406826v1	GCA_034068265.1	https://ftp.ncbi.nlm.nih.gov/genomes/all/GCF/034/068/265/GCF_034068265.1_ASM3406826v1
GCF_034068865.1	PRJNA224116	SAMN38315712	na	na	48296	Acinetobacter pittii	strain=MCR53	na	latest	Complete Genome	Major	Full	2125-09-23	ASM3406886v1	GCA_034068865.1	https://ftp.ncbi.nlm.nih.gov/genomes/all/GCF/034/068/865/GCF_034068865.1_ASM3406886v1
GCF_034069865.1	PRJNA224116	SAMN38315708	na	na	48296	Acinetobacter pittii	strain=HUM14	na	latest	Complete Genome	Major	Full	2125-09-24	ASM3406986v1	GCA_034069865.1	https://ftp.ncbi.nlm.nih.gov/genomes/all/GCF/034/069/865/GCF_034069865.1_ASM3406986v1
GCF_034070325.1	PRJNA224116	SAMN38315702	na	na	48296	Acinetobacter pittii	strain=564U	na	latest	Complete Genome	Major	Full	2125-09-25	ASM3407032v1	GCA_034070325.1	https://ftp.ncbi.nlm.nih.gov/genomes/all/GCF/034/070/325/GCF_034070325.1_ASM3407032v1
GCF_034071365.1	PRJNA224116	SAMN38315706	na	na	48296	Acinetobacter pittii	strain=HCG138	na	latest	Complete Genome	Major	Full	2125-09-26	ASM3407136v1	GCA_034071365.1	https://ftp.ncbi.nlm.nih.gov/genomes/all/GCF/034/071/365/GCF_034071365.1_ASM3407136v1
GCF_034071845.1	PRJNA224116	SAMN38315707	na	na	48296	Acinetobacter pittii	strain=HCG62	na	latest	Complete Genome	Major	Full	2125-09-27	ASM3407184v1	GCA_034071845.1	https://ftp.ncbi.nlm.nih.gov/genomes/all/GCF/034/071/845/GCF_034071845.1_ASM3407184v1
GCF_034072545.1	PRJNA224116	SAMN38315705	na	na	48296	Acinetobacter pittii	strain=AN37	na	latest	Complete Genome	Major	Full	2125-09-28	ASM3407254v1	GCA_034072545.1	https://ftp.ncbi.nlm.nih.gov/genomes/all/GCF/034/072/545/GCF_034072545.1_ASM3407254v1
GCF_034073245.1	PRJNA224116	SAMN38315704	na	na	48296	Acinetobacter pittii	strain=AE13	na	latest	Complete Genome	Major	Full	2125-09-29	ASM3407324v1	GCA_034073245.1	https://ftp.ncbi.nlm.nih.gov/genomes/all/GCF/034/073/245/GCF_034073245.1_ASM3407324v1
GCF_034424115.1	PRJNA224116	SAMN38610277	na	na	48296	Acinetobacter pittii	strain=CARB128	na	latest	Complete Genome	Major	Full	2126-01-24	ASM3442411v1	GCA_034424115.1	https://ftp.ncbi.nlm.nih.gov/genomes/all/GCF/034/424/115/GCF_034424115.1_ASM3442411v1
GCF_000191145.1	PRJNA83123	SAMN02603040	reference genome	na	48296	Acinetobacter pittii PHEA-2	strain=PHEA-2	na	latest	Complete Genome	Major	Full	2014-05-16	ASM19114v1	GCA_000191145.1	https://ftp.ncbi.nlm.nih.gov/genomes/all/GCF/000/191/145/GCF_000191145.1_ASM19114v1
GCF_015627215.1	PRJNA224116	SAMN12609915	representative genome	na	2605270	Acinetobacter pollinis	strain=FNA3	na	latest	Contig	Major	Full	2078-05-05	ASM1562721v1	GCA_015627215.1	https://ftp.ncbi.nlm.nih.gov/genomes/all/GCF/015/627/215/GCF_015627215.1_ASM1562721v1
GCF_002174125.1	PRJNA224116	SAMN06891249	representative genome	assembly from type material	1582270	Acinetobacter populi	strain=PBJ7	na	latest	Contig	Major	Full	2036-05-01	ASM217412v1	GCA_002174125.1	https://ftp.ncbi.nlm.nih.gov/genomes/all/GCF/002/174/125/GCF_002174125.1_ASM217412v1
GCF_010646905.1	PRJNA224116	SAMN13742455	representative genome	assembly from synonym type material	1839785	Acinetobacter portensis	strain=B301	na	latest	Contig	Major	Full	2066-03-31	ASM1064690v1	GCA_010646905.1	https://ftp.ncbi.nlm.nih.gov/genomes/all/GCF/010/646/905/GCF_010646905.1_ASM1064690v1
GCF_023158935.1	PRJNA224116	SAMN27668265	na	na	1839785	Acinetobacter portensis	strain=JNE5	na	latest	Complete Genome	Major	Full	2099-12-02	ASM2315893v1	GCA_023158935.1	https://ftp.ncbi.nlm.nih.gov/genomes/all/GCF/023/158/935/GCF_023158935.1_ASM2315893v1
GCF_000367945.1	PRJNA224116	SAMN01828191	representative genome	assembly from type material	1776741	Acinetobacter proteolyticus	strain=NIPH 809	na	latest	Scaffold	Major	Full	2017-08-23	Acin_sp_NIPH_809_V1	GCA_000367945.1	https://ftp.ncbi.nlm.nih.gov/genomes/all/GCF/000/367/945/GCF_000367945.1_Acin_sp_NIPH_809_V1
GCF_029168555.1	PRJNA224116	SAMN33546470	na	na	1776741	Acinetobacter proteolyticus	strain=AP54	na	latest	Complete Genome	Major	Full	2114-07-01	ASM2916855v1	GCA_029168555.1	https://ftp.ncbi.nlm.nih.gov/genomes/all/GCF/029/168/555/GCF_029168555.1_ASM2916855v1
GCF_020271765.1	PRJNA224116	SAMN20477963	na	na	2053287	Acinetobacter pseudolwoffii	strain=XMC5X702	na	latest	Complete Genome	Major	Full	2091-03-22	ASM2027176v1	GCA_020271765.1	https://ftp.ncbi.nlm.nih.gov/genomes/all/GCF/020/271/765/GCF_020271765.1_ASM2027176v1
GCF_029887885.2	PRJNA224116	SAMN34272120	representative genome	na	2053287	Acinetobacter pseudolwoffii	strain=WB5	na	latest	Contig	Minor	Full	2116-06-27	WCVM_WB5v2	GCA_029887885.2	https://ftp.ncbi.nlm.nih.gov/genomes/all/GCF/029/887/885/GCF_029887885.2_WCVM_WB5v2
GCF_006352475.1	PRJNA224116	SAMN11607903	representative genome	assembly from type material	2576829	Acinetobacter pullicarnis	strain=S23	na	latest	Contig	Major	Full	2057-05-20	ASM635247v1	GCA_006352475.1	https://ftp.ncbi.nlm.nih.gov/genomes/all/GCF/006/352/475/GCF_006352475.1_ASM635247v1
GCF_900096995.1	PRJNA224116	SAMN05421731	representative genome	na	1096779	Acinetobacter puyangensis	strain=ANC 4466	na	latest	Scaffold	Major	Full	2127-09-16	IMG-taxon 2671180233 annotated assembly	GCA_900096995.1	https://ftp.ncbi.nlm.nih.gov/genomes/all/GCF/900/096/995/GCF_900096995.1_IMG-taxon_2671180233_annotated_assembly
GCF_002993105.1	PRJNA224116	SAMN08625641	na	na	40216	Acinetobacter radioresistens	strain=DSSKY-A-001	na	latest	Complete Genome	Major	Full	2042-07-19	ASM299310v1	GCA_002993105.1	https://ftp.ncbi.nlm.nih.gov/genomes/all/GCF/002/993/105/GCF_002993105.1_ASM299310v1
GCF_003258335.1	PRJNA224116	SAMN09423269	representative genome	na	40216	Acinetobacter radioresistens	strain=LH6	na	latest	Complete Genome	Major	Full	2045-06-05	ASM325833v1	GCA_003258335.1	https://ftp.ncbi.nlm.nih.gov/genomes/all/GCF/003/258/335/GCF_003258335.1_ASM325833v1
GCF_005519305.1	PRJNA224116	SAMN11179230	na	na	40216	Acinetobacter radioresistens	strain=DD78	na	latest	Complete Genome	Major	Full	2056-07-20	ASM551930v1	GCA_005519305.1	https://ftp.ncbi.nlm.nih.gov/genomes/all/GCF/005/519/305/GCF_005519305.1_ASM551930v1
GCF_006757745.1	PRJNA224116	SAMD00041796	na	assembly from type material	40216	Acinetobacter radioresistens DSM 6976 = NBRC 102413 = CIP 103788	strain=NBRC 102413	na	latest	Complete Genome	Major	Full	2058-01-07	ASM675774v1	GCA_006757745.1	https://ftp.ncbi.nlm.nih.gov/genomes/all/GCF/006/757/745/GCF_006757745.1_ASM675774v1
GCF_015627165.1	PRJNA224116	SAMN12609919	representative genome	na	2605272	Acinetobacter rathckeae	strain=EC115	na	latest	Contig	Major	Full	2078-05-04	ASM1562716v1	GCA_015627165.1	https://ftp.ncbi.nlm.nih.gov/genomes/all/GCF/015/627/165/GCF_015627165.1_ASM1562716v1
GCF_003611475.1	PRJNA224116	SAMN09842375	representative genome	assembly from type material	2419601	Acinetobacter rongchengensis	strain=WCHAc060115	na	latest	Contig	Major	Full	2048-07-24	ASM361147v1	GCA_003611475.1	https://ftp.ncbi.nlm.nih.gov/genomes/all/GCF/003/611/475/GCF_003611475.1_ASM361147v1
GCF_000413895.1	PRJNA224116	SAMN01087851	representative genome	assembly from type material	632955	Acinetobacter rudis CIP 110305	strain=CIP 110305	na	latest	Scaffold	Major	Full	2018-05-19	Acin_rudi_CIP_110305_V1	GCA_000413895.1	https://ftp.ncbi.nlm.nih.gov/genomes/all/GCF/000/413/895/GCF_000413895.1_Acin_rudi_CIP_110305_V1
GCF_001971565.1	PRJNA224116	SAMN04956557	na	na	108981	Acinetobacter schindleri	strain=ACE	na	latest	Complete Genome	Major	Full	2033-06-19	ASM197156v1	GCA_001971565.1	https://ftp.ncbi.nlm.nih.gov/genomes/all/GCF/001/971/565/GCF_001971565.1_ASM197156v1
GCF_003072585.2	PRJNA224116	SAMN08222738	na	na	108981	Acinetobacter schindleri	strain=SGAir0122	na	latest	Complete Genome	Major	Full	2044-01-03	ASM307258v2	GCA_003072585.2	https://ftp.ncbi.nlm.nih.gov/genomes/all/GCF/003/072/585/GCF_003072585.2_ASM307258v2
GCF_007833615.1	PRJNA224116	SAMN09464373	na	na	108981	Acinetobacter schindleri	strain=H3	na	latest	Complete Genome	Major	Full	2058-12-22	ASM783361v1	GCA_007833615.1	https://ftp.ncbi.nlm.nih.gov/genomes/all/GCF/007/833/615/GCF_007833615.1_ASM783361v1
GCF_010918635.1	PRJNA224116	SAMN12478518	na	na	108981	Acinetobacter schindleri	strain=HZE23-1	na	latest	Complete Genome	Major	Full	2066-07-22	ASM1091863v1	GCA_010918635.1	https://ftp.ncbi.nlm.nih.gov/genomes/all/GCF/010/918/635/GCF_010918635.1_ASM1091863v1
GCF_010918895.1	PRJNA224116	SAMN12478519	representative genome	na	108981	Acinetobacter schindleri	strain=HZE30-1	na	latest	Complete Genome	Major	Full	2066-07-23	ASM1091889v1	GCA_010918895.1	https://ftp.ncbi.nlm.nih.gov/genomes/all/GCF/010/918/895/GCF_010918895.1_ASM1091889v1
GCF_010919095.1	PRJNA224116	SAMN12478520	na	na	108981	Acinetobacter schindleri	strain=HZE33-1	na	latest	Complete Genome	Major	Full	2066-07-24	ASM1091909v1	GCA_010919095.1	https://ftp.ncbi.nlm.nih.gov/genomes/all/GCF/010/919/095/GCF_010919095.1_ASM1091909v1
GCF_027942235.1	PRJNA224116	SAMN27606092	na	na	108981	Acinetobacter schindleri	strain=H4-3-C1	na	latest	Complete Genome	Major	Full	2112-01-10	ASM2794223v1	GCA_027942235.1	https://ftp.ncbi.nlm.nih.gov/genomes/all/GCF/027/942/235/GCF_027942235.1_ASM2794223v1
GCF_028657965.1	PRJNA224116	SAMN19459915	na	na	108981	Acinetobacter schindleri	strain=MCDA01	na	latest	Complete Genome	Major	Full	2113-03-20	ASM2865796v1	GCA_028657965.1	https://ftp.ncbi.nlm.nih.gov/genomes/all/GCF/028/657/965/GCF_028657965.1_ASM2865796v1
GCF_014717515.1	PRJNA224116	SAMN16092246	na	na	1530123	Acinetobacter seifertii	strain=AS79	na	latest	Complete Genome	Major	Full	2075-12-17	ASM1471751v1	GCA_014717515.1	https://ftp.ncbi.nlm.nih.gov/genomes/all/GCF/014/717/515/GCF_014717515.1_ASM1471751v1
GCF_014717695.1	PRJNA224116	SAMN16092247	na	na	1530123	Acinetobacter seifertii	strain=AS80	na	latest	Complete Genome	Major	Full	2075-12-18	ASM1471769v1	GCA_014717695.1	https://ftp.ncbi.nlm.nih.gov/genomes/all/GCF/014/717/695/GCF_014717695.1_ASM1471769v1
GCF_014717935.1	PRJNA224116	SAMN16092244	na	na	1530123	Acinetobacter seifertii	strain=AS74	na	latest	Complete Genome	Major	Full	2075-12-19	ASM1471793v1	GCA_014717935.1	https://ftp.ncbi.nlm.nih.gov/genomes/all/GCF/014/717/935/GCF_014717935.1_ASM1471793v1
GCF_014718155.1	PRJNA224116	SAMN16092245	na	na	1530123	Acinetobacter seifertii	strain=AS78	na	latest	Complete Genome	Major	Full	2075-12-20	ASM1471815v1	GCA_014718155.1	https://ftp.ncbi.nlm.nih.gov/genomes/all/GCF/014/718/155/GCF_014718155.1_ASM1471815v1
GCF_014718355.1	PRJNA224116	SAMN16092243	na	na	1530123	Acinetobacter seifertii	strain=AS73	na	latest	Complete Genome	Major	Full	2075-12-21	ASM1471835v1	GCA_014718355.1	https://ftp.ncbi.nlm.nih.gov/genomes/all/GCF/014/718/355/GCF_014718355.1_ASM1471835v1
GCF_014718755.1	PRJNA224116	SAMN16092241	na	na	1530123	Acinetobacter seifertii	strain=AS71	na	latest	Complete Genome	Major	Full	2075-12-22	ASM1471875v1	GCA_014718755.1	https://ftp.ncbi.nlm.nih.gov/genomes/all/GCF/014/718/755/GCF_014718755.1_ASM1471875v1
GCF_014718955.1	PRJNA224116	SAMN16092240	na	na	1530123	Acinetobacter seifertii	strain=AS70	na	latest	Complete Genome	Major	Full	2075-12-23	ASM1471895v1	GCA_014718955.1	https://ftp.ncbi.nlm.nih.gov/genomes/all/GCF/014/718/955/GCF_014718955.1_ASM1471895v1
GCF_014719215.1	PRJNA224116	SAMN16092239	na	na	1530123	Acinetobacter seifertii	strain=AS63	na	latest	Complete Genome	Major	Full	2075-12-24	ASM1471921v1	GCA_014719215.1	https://ftp.ncbi.nlm.nih.gov/genomes/all/GCF/014/719/215/GCF_014719215.1_ASM1471921v1
GCF_014719435.1	PRJNA224116	SAMN16092238	na	na	1530123	Acinetobacter seifertii	strain=AS62	na	latest	Complete Genome	Major	Full	2075-12-25	ASM1471943v1	GCA_014719435.1	https://ftp.ncbi.nlm.nih.gov/genomes/all/GCF/014/719/435/GCF_014719435.1_ASM1471943v1
GCF_014719655.1	PRJNA224116	SAMN16092237	na	na	1530123	Acinetobacter seifertii	strain=AS61	na	latest	Complete Genome	Major	Full	2075-12-26	ASM1471965v1	GCA_014719655.1	https://ftp.ncbi.nlm.nih.gov/genomes/all/GCF/014/719/655/GCF_014719655.1_ASM1471965v1
GCF_014719835.1	PRJNA224116	SAMN16092236	na	na	1530123	Acinetobacter seifertii	strain=AS60	na	latest	Complete Genome	Major	Full	2075-12-27	ASM1471983v1	GCA_014719835.1	https://ftp.ncbi.nlm.nih.gov/genomes/all/GCF/014/719/835/GCF_014719835.1_ASM1471983v1
GCF_014720075.1	PRJNA224116	SAMN16092235	na	na	1530123	Acinetobacter seifertii	strain=AS59	na	latest	Complete Genome	Major	Full	2075-12-28	ASM1472007v1	GCA_014720075.1	https://ftp.ncbi.nlm.nih.gov/genomes/all/GCF/014/720/075/GCF_014720075.1_ASM1472007v1
GCF_014720295.1	PRJNA224116	SAMN16092234	na	na	1530123	Acinetobacter seifertii	strain=AS58	na	latest	Complete Genome	Major	Full	2075-12-29	ASM1472029v1	GCA_014720295.1	https://ftp.ncbi.nlm.nih.gov/genomes/all/GCF/014/720/295/GCF_014720295.1_ASM1472029v1
GCF_014720495.1	PRJNA224116	SAMN16092232	na	na	1530123	Acinetobacter seifertii	strain=AS53	na	latest	Complete Genome	Major	Full	2075-12-30	ASM1472049v1	GCA_014720495.1	https://ftp.ncbi.nlm.nih.gov/genomes/all/GCF/014/720/495/GCF_014720495.1_ASM1472049v1
GCF_014720855.1	PRJNA224116	SAMN16092230	na	na	1530123	Acinetobacter seifertii	strain=AS51	na	latest	Complete Genome	Major	Full	2075-12-31	ASM1472085v1	GCA_014720855.1	https://ftp.ncbi.nlm.nih.gov/genomes/all/GCF/014/720/855/GCF_014720855.1_ASM1472085v1
GCF_014721075.1	PRJNA224116	SAMN16092229	na	na	1530123	Acinetobacter seifertii	strain=AS49	na	latest	Complete Genome	Major	Full	2076-01-01	ASM1472107v1	GCA_014721075.1	https://ftp.ncbi.nlm.nih.gov/genomes/all/GCF/014/721/075/GCF_014721075.1_ASM1472107v1
GCF_014721215.1	PRJNA224116	SAMN16092228	na	na	1530123	Acinetobacter seifertii	strain=AS48	na	latest	Complete Genome	Major	Full	2076-01-02	ASM1472121v1	GCA_014721215.1	https://ftp.ncbi.nlm.nih.gov/genomes/all/GCF/014/721/215/GCF_014721215.1_ASM1472121v1
GCF_014721415.1	PRJNA224116	SAMN16092227	na	na	1530123	Acinetobacter seifertii	strain=AS47	na	latest	Complete Genome	Major	Full	2076-01-03	ASM1472141v1	GCA_014721415.1	https://ftp.ncbi.nlm.nih.gov/genomes/all/GCF/014/721/415/GCF_014721415.1_ASM1472141v1
GCF_014721575.1	PRJNA224116	SAMN16092225	na	na	1530123	Acinetobacter seifertii	strain=AS41	na	latest	Complete Genome	Major	Full	2076-01-04	ASM1472157v1	GCA_014721575.1	https://ftp.ncbi.nlm.nih.gov/genomes/all/GCF/014/721/575/GCF_014721575.1_ASM1472157v1
GCF_014721815.1	PRJNA224116	SAMN16092224	na	na	1530123	Acinetobacter seifertii	strain=AS40	na	latest	Complete Genome	Major	Full	2076-01-05	ASM1472181v1	GCA_014721815.1	https://ftp.ncbi.nlm.nih.gov/genomes/all/GCF/014/721/815/GCF_014721815.1_ASM1472181v1
GCF_014722015.1	PRJNA224116	SAMN16092223	na	na	1530123	Acinetobacter seifertii	strain=AS39	na	latest	Complete Genome	Major	Full	2076-01-06	ASM1472201v1	GCA_014722015.1	https://ftp.ncbi.nlm.nih.gov/genomes/all/GCF/014/722/015/GCF_014722015.1_ASM1472201v1
GCF_014722275.1	PRJNA224116	SAMN16092222	na	na	1530123	Acinetobacter seifertii	strain=AS34	na	latest	Complete Genome	Major	Full	2076-01-07	ASM1472227v1	GCA_014722275.1	https://ftp.ncbi.nlm.nih.gov/genomes/all/GCF/014/722/275/GCF_014722275.1_ASM1472227v1
GCF_014722535.1	PRJNA224116	SAMN16092221	na	na	1530123	Acinetobacter seifertii	strain=AS33	na	latest	Complete Genome	Major	Full	2076-01-08	ASM1472253v1	GCA_014722535.1	https://ftp.ncbi.nlm.nih.gov/genomes/all/GCF/014/722/535/GCF_014722535.1_ASM1472253v1
GCF_014722775.1	PRJNA224116	SAMN16092220	na	na	1530123	Acinetobacter seifertii	strain=AS31	na	latest	Complete Genome	Major	Full	2076-01-09	ASM1472277v1	GCA_014722775.1	https://ftp.ncbi.nlm.nih.gov/genomes/all/GCF/014/722/775/GCF_014722775.1_ASM1472277v1
GCF_014723035.1	PRJNA224116	SAMN16092219	na	na	1530123	Acinetobacter seifertii	strain=AS28	na	latest	Complete Genome	Major	Full	2076-01-10	ASM1472303v1	GCA_014723035.1	https://ftp.ncbi.nlm.nih.gov/genomes/all/GCF/014/723/035/GCF_014723035.1_ASM1472303v1
GCF_014723055.1	PRJNA224116	SAMN16092218	na	na	1530123	Acinetobacter seifertii	strain=AS25	na	latest	Complete Genome	Major	Full	2076-01-11	ASM1472305v1	GCA_014723055.1	https://ftp.ncbi.nlm.nih.gov/genomes/all/GCF/014/723/055/GCF_014723055.1_ASM1472305v1
GCF_014723075.1	PRJNA224116	SAMN16092217	na	na	1530123	Acinetobacter seifertii	strain=AS24	na	latest	Complete Genome	Major	Full	2076-01-12	ASM1472307v1	GCA_014723075.1	https://ftp.ncbi.nlm.nih.gov/genomes/all/GCF/014/723/075/GCF_014723075.1_ASM1472307v1
GCF_014723095.1	PRJNA224116	SAMN16092215	na	na	1530123	Acinetobacter seifertii	strain=AS17	na	latest	Complete Genome	Major	Full	2076-01-13	ASM1472309v1	GCA_014723095.1	https://ftp.ncbi.nlm.nih.gov/genomes/all/GCF/014/723/095/GCF_014723095.1_ASM1472309v1
GCF_014723115.1	PRJNA224116	SAMN16092216	na	na	1530123	Acinetobacter seifertii	strain=AS23	na	latest	Complete Genome	Major	Full	2076-01-14	ASM1472311v1	GCA_014723115.1	https://ftp.ncbi.nlm.nih.gov/genomes/all/GCF/014/723/115/GCF_014723115.1_ASM1472311v1
GCF_014723135.1	PRJNA224116	SAMN16092214	na	na	1530123	Acinetobacter seifertii	strain=AS11	na	latest	Complete Genome	Major	Full	2076-01-15	ASM1472313v1	GCA_014723135.1	https://ftp.ncbi.nlm.nih.gov/genomes/all/GCF/014/723/135/GCF_014723135.1_ASM1472313v1
GCF_014723155.1	PRJNA224116	SAMN16092213	na	na	1530123	Acinetobacter seifertii	strain=AS9	na	latest	Complete Genome	Major	Full	2076-01-16	ASM1472315v1	GCA_014723155.1	https://ftp.ncbi.nlm.nih.gov/genomes/all/GCF/014/723/155/GCF_014723155.1_ASM1472315v1
GCF_014723195.1	PRJNA224116	SAMN16092211	na	na	1530123	Acinetobacter seifertii	strain=AS5	na	latest	Complete Genome	Major	Full	2076-01-17	ASM1472319v1	GCA_014723195.1	https://ftp.ncbi.nlm.nih.gov/genomes/all/GCF/014/723/195/GCF_014723195.1_ASM1472319v1
GCF_014788525.1	PRJNA224116	SAMN16092226	na	na	1530123	Acinetobacter seifertii	strain=AS42	na	latest	Complete Genome	Major	Full	2076-03-02	ASM1478852v1	GCA_014788525.1	https://ftp.ncbi.nlm.nih.gov/genomes/all/GCF/014/788/525/GCF_014788525.1_ASM1478852v1
GCF_016064815.1	PRJNA224116	SAMN17035494	representative genome	na	1530123	Acinetobacter seifertii	strain=S21	na	latest	Complete Genome	Major	Full	2079-02-14	ASM1606481v1	GCA_016064815.1	https://ftp.ncbi.nlm.nih.gov/genomes/all/GCF/016/064/815/GCF_016064815.1_ASM1606481v1
GCF_018138965.1	PRJNA224116	SAMN18781100	na	na	1530123	Acinetobacter seifertii	strain=S63-3	na	latest	Complete Genome	Major	Full	2085-02-20	ASM1813896v1	GCA_018138965.1	https://ftp.ncbi.nlm.nih.gov/genomes/all/GCF/018/138/965/GCF_018138965.1_ASM1813896v1
GCF_019048405.1	PRJNA224116	SAMN16357542	na	na	1530123	Acinetobacter seifertii	strain=FDAARGOS 1400	na	latest	Complete Genome	Major	Full	2087-07-23	ASM1904840v1	GCA_019048405.1	https://ftp.ncbi.nlm.nih.gov/genomes/all/GCF/019/048/405/GCF_019048405.1_ASM1904840v1
GCF_019355975.1	PRJNA224116	SAMN16357543	representative genome	assembly from type material	465797	Acinetobacter septicus	strain=FDAARGOS_1401	na	latest	Chromosome	Major	Full	2088-06-03	ASM1935597v1	GCA_019355975.1	https://ftp.ncbi.nlm.nih.gov/genomes/all/GCF/019/355/975/GCF_019355975.1_ASM1935597v1
GCF_011578045.1	PRJNA224116	SAMN14278074	representative genome	assembly from type material	2715164	Acinetobacter shaoyimingii	strain=323-1	na	latest	Complete Genome	Major	Full	2067-06-12	ASM1157804v1	GCA_011578045.1	https://ftp.ncbi.nlm.nih.gov/genomes/all/GCF/011/578/045/GCF_011578045.1_ASM1157804v1
GCF_002135235.1	PRJNA224116	SAMN06641970	representative genome	assembly from type material	1977882	Acinetobacter silvestris	strain=ANC 4999	na	latest	Contig	Major	Full	2035-11-29	ASM213523v1	GCA_002135235.1	https://ftp.ncbi.nlm.nih.gov/genomes/all/GCF/002/135/235/GCF_002135235.1_ASM213523v1
GCF_001953195.1	PRJNA224116	SAMN05554081	na	na	487316	Acinetobacter soli	strain=GFJ2	na	latest	Complete Genome	Major	Full	2033-05-07	ASM195319v1	GCA_001953195.1	https://ftp.ncbi.nlm.nih.gov/genomes/all/GCF/001/953/195/GCF_001953195.1_ASM195319v1
GCF_018139125.1	PRJNA224116	SAMN18781099	representative genome	na	487316	Acinetobacter soli	strain=M3-1-68	na	latest	Complete Genome	Major	Full	2085-02-27	ASM1813912v1	GCA_018139125.1	https://ftp.ncbi.nlm.nih.gov/genomes/all/GCF/018/139/125/GCF_018139125.1_ASM1813912v1
GCF_029168415.1	PRJNA224116	SAMN33466342	na	na	487316	Acinetobacter soli	strain=AS903-1	na	latest	Complete Genome	Major	Full	2114-06-27	ASM2916841v1	GCA_029168415.1	https://ftp.ncbi.nlm.nih.gov/genomes/all/GCF/029/168/415/GCF_029168415.1_ASM2916841v1
GCF_029168435.1	PRJNA224116	SAMN33466636	na	na	487316	Acinetobacter soli	strain=AS967-1	na	latest	Complete Genome	Major	Full	2114-06-28	ASM2916843v1	GCA_029168435.1	https://ftp.ncbi.nlm.nih.gov/genomes/all/GCF/029/168/435/GCF_029168435.1_ASM2916843v1
GCF_029168515.1	PRJNA224116	SAMN33446730	na	na	487316	Acinetobacter soli	strain=AS336	na	latest	Complete Genome	Major	Full	2114-06-29	ASM2916851v1	GCA_029168515.1	https://ftp.ncbi.nlm.nih.gov/genomes/all/GCF/029/168/515/GCF_029168515.1_ASM2916851v1
GCF_029168535.1	PRJNA224116	SAMN33446731	na	na	487316	Acinetobacter soli	strain=AS435	na	latest	Complete Genome	Major	Full	2114-06-30	ASM2916853v1	GCA_029168535.1	https://ftp.ncbi.nlm.nih.gov/genomes/all/GCF/029/168/535/GCF_029168535.1_ASM2916853v1
GCF_900323515.1	PRJNA224116	SAMEA104715460	representative genome	assembly from type material	2126983	Acinetobacter stercoris	strain=KPC-SM-21	na	latest	Contig	Major	Full	2131-06-16	KPC-SM-21	GCA_900323515.1	https://ftp.ncbi.nlm.nih.gov/genomes/all/GCF/900/323/515/GCF_900323515.1_KPC-SM-21
GCF_008867985.1	PRJNA224116	SAMN12769619	representative genome	na	202954	Acinetobacter tandoii	strain=W4-4-4	na	latest	Contig	Major	Full	2061-07-05	ASM886798v1	GCA_008867985.1	https://ftp.ncbi.nlm.nih.gov/genomes/all/GCF/008/867/985/GCF_008867985.1_ASM886798v1
GCF_002135195.1	PRJNA224116	SAMN06641966	representative genome	na	2731247	Acinetobacter terrae	strain=ANC 4655	na	latest	Contig	Major	Full	2035-11-28	ASM213519v1	GCA_002135195.1	https://ftp.ncbi.nlm.nih.gov/genomes/all/GCF/002/135/195/GCF_002135195.1_ASM213519v1
GCF_004331155.1	PRJNA224116	SAMN10994886	representative genome	assembly from type material	2529843	Acinetobacter terrestris	strain=ANC 4471	na	latest	Contig	Major	Full	2053-07-18	ASM433115v1	GCA_004331155.1	https://ftp.ncbi.nlm.nih.gov/genomes/all/GCF/004/331/155/GCF_004331155.1_ASM433115v1
GCF_003611465.1	PRJNA224116	SAMN09842372	representative genome	assembly from type material	2419603	Acinetobacter tianfuensis	strain=WCHAc060012	na	latest	Contig	Major	Full	2048-07-23	ASM361146v1	GCA_003611465.1	https://ftp.ncbi.nlm.nih.gov/genomes/all/GCF/003/611/465/GCF_003611465.1_ASM361146v1
GCF_023824315.1	PRJNA224116	SAMN28192584	representative genome	assembly from type material	2943497	Acinetobacter tibetensis	strain=Y-23	na	latest	Complete Genome	Major	Full	2102-06-16	ASM2382431v1	GCA_023824315.1	https://ftp.ncbi.nlm.nih.gov/genomes/all/GCF/023/824/315/GCF_023824315.1_ASM2382431v1
GCF_000759995.1	PRJNA224116	SAMD00019899	representative genome	assembly from type material	202955	Acinetobacter tjernbergiae	strain=DSM 14971	na	latest	Contig	Major	Full	2022-06-02	ASM75999v1	GCA_000759995.1	https://ftp.ncbi.nlm.nih.gov/genomes/all/GCF/000/759/995/GCF_000759995.1_ASM75999v1
GCF_009676805.1	PRJNA224116	SAMN13242673	na	na	202956	Acinetobacter towneri	strain=19110F47	na	latest	Complete Genome	Major	Full	2063-02-19	ASM967680v1	GCA_009676805.1	https://ftp.ncbi.nlm.nih.gov/genomes/all/GCF/009/676/805/GCF_009676805.1_ASM967680v1
GCF_012220585.1	PRJNA224116	SAMN13864944	na	na	202956	Acinetobacter towneri	strain=205	na	latest	Complete Genome	Major	Full	2068-02-16	ASM1222058v1	GCA_012220585.1	https://ftp.ncbi.nlm.nih.gov/genomes/all/GCF/012/220/585/GCF_012220585.1_ASM1222058v1
GCF_017498585.1	PRJNA224116	SAMN16439931	representative genome	na	202956	Acinetobacter towneri	strain=GX3	na	latest	Complete Genome	Major	Full	2083-11-14	ASM1749858v1	GCA_017498585.1	https://ftp.ncbi.nlm.nih.gov/genomes/all/GCF/017/498/585/GCF_017498585.1_ASM1749858v1
GCF_017498605.1	PRJNA224116	SAMN16439932	na	na	202956	Acinetobacter towneri	strain=GX5	na	latest	Complete Genome	Major	Full	2083-11-15	ASM1749860v1	GCA_017498605.1	https://ftp.ncbi.nlm.nih.gov/genomes/all/GCF/017/498/605/GCF_017498605.1_ASM1749860v1
GCF_017498625.1	PRJNA224116	SAMN16439933	na	na	202956	Acinetobacter towneri	strain=GX7	na	latest	Complete Genome	Major	Full	2083-11-16	ASM1749862v1	GCA_017498625.1	https://ftp.ncbi.nlm.nih.gov/genomes/all/GCF/017/498/625/GCF_017498625.1_ASM1749862v1
GCF_021432045.1	PRJNA224116	SAMN24582573	na	na	202956	Acinetobacter towneri	strain=SCLZS30	na	latest	Complete Genome	Major	Full	2094-05-19	ASM2143204v1	GCA_021432045.1	https://ftp.ncbi.nlm.nih.gov/genomes/all/GCF/021/432/045/GCF_021432045.1_ASM2143204v1
GCF_032820875.1	PRJNA224116	SAMN33787961	na	na	202956	Acinetobacter towneri	strain=SAAt401	na	latest	Complete Genome	Major	Full	2123-12-24	ASM3282087v1	GCA_032820875.1	https://ftp.ncbi.nlm.nih.gov/genomes/all/GCF/032/820/875/GCF_032820875.1_ASM3282087v1
GCF_033557205.1	PRJNA224116	SAMN32291813	na	na	202956	Acinetobacter towneri	strain=TT1-3_T	na	latest	Complete Genome	Major	Full	2124-12-27	ASM3355720v1	GCA_033557205.1	https://ftp.ncbi.nlm.nih.gov/genomes/all/GCF/033/557/205/GCF_033557205.1_ASM3355720v1
GCF_003966675.1	PRJNA224116	SAMD00129509	na	na	108980	Acinetobacter ursingii	strain=M3	na	latest	Complete Genome	Major	Full	2051-02-24	ASM396667v1	GCA_003966675.1	https://ftp.ncbi.nlm.nih.gov/genomes/all/GCF/003/966/675/GCF_003966675.1_ASM396667v1
GCF_016726205.1	PRJNA224116	SAMN16357264	na	assembly from type material	108980	Acinetobacter ursingii	strain=FDAARGOS_1095	na	latest	Complete Genome	Major	Full	2080-06-30	ASM1672620v1	GCA_016726205.1	https://ftp.ncbi.nlm.nih.gov/genomes/all/GCF/016/726/205/GCF_016726205.1_ASM1672620v1
GCF_016726345.1	PRJNA224116	SAMN16357265	na	na	108980	Acinetobacter ursingii	strain=FDAARGOS_1096	na	latest	Complete Genome	Major	Full	2080-07-06	ASM1672634v1	GCA_016726345.1	https://ftp.ncbi.nlm.nih.gov/genomes/all/GCF/016/726/345/GCF_016726345.1_ASM1672634v1
GCF_025723105.1	PRJNA224116	SAMN23563199	na	na	108980	Acinetobacter ursingii	strain=RIVM_C011601	na	latest	Complete Genome	Major	Full	2108-02-27	ASM2572310v1	GCA_025723105.1	https://ftp.ncbi.nlm.nih.gov/genomes/all/GCF/025/723/105/GCF_025723105.1_ASM2572310v1
GCF_025723125.1	PRJNA224116	SAMN23563198	na	na	108980	Acinetobacter ursingii	strain=RIVM_C010761	na	latest	Complete Genome	Major	Full	2108-02-28	ASM2572312v1	GCA_025723125.1	https://ftp.ncbi.nlm.nih.gov/genomes/all/GCF/025/723/125/GCF_025723125.1_ASM2572312v1
GCF_025723145.1	PRJNA224116	SAMN23563197	na	na	108980	Acinetobacter ursingii	strain=RIVM_C010559	na	latest	Complete Genome	Major	Full	2108-02-29	ASM2572314v1	GCA_025723145.1	https://ftp.ncbi.nlm.nih.gov/genomes/all/GCF/025/723/145/GCF_025723145.1_ASM2572314v1
GCF_000369885.1	PRJNA224116	SAMN01087838	representative genome	na	108980	Acinetobacter ursingii NIPH 706	strain=NIPH 706	na	latest	Scaffold	Major	Full	2017-08-30	Acin_ursi_NIPH_706_V1	GCA_000369885.1	https://ftp.ncbi.nlm.nih.gov/genomes/all/GCF/000/369/885/GCF_000369885.1_Acin_ursi_NIPH_706_V1
GCF_003938405.2	PRJNA224116	SAMN10248995	na	na	70346	Acinetobacter variabilis	strain=AV_175	na	latest	Complete Genome	Major	Full	2050-08-26	ASM393840v2	GCA_003938405.2	https://ftp.ncbi.nlm.nih.gov/genomes/all/GCF/003/938/405/GCF_003938405.2_ASM393840v2
GCF_016607565.1	PRJNA224116	SAMN15944884	na	na	70346	Acinetobacter variabilis	strain=XM9F202-2	na	latest	Complete Genome	Major	Full	2080-03-25	ASM1660756v1	GCA_016607565.1	https://ftp.ncbi.nlm.nih.gov/genomes/all/GCF/016/607/565/GCF_016607565.1_ASM1660756v1
GCF_018409485.1	PRJNA224116	SAMD00246909	representative genome	na	70346	Acinetobacter variabilis	strain=RYU24	na	latest	Complete Genome	Major	Full	2086-02-20	ASM1840948v1	GCA_018409485.1	https://ftp.ncbi.nlm.nih.gov/genomes/all/GCF/018/409/485/GCF_018409485.1_ASM1840948v1
GCF_020099375.1	PRJNA224116	SAMN21218843	na	na	70346	Acinetobacter variabilis	strain=FDAARGOS_1487	na	latest	Complete Genome	Major	Full	2090-10-27	ASM2009937v1	GCA_020099375.1	https://ftp.ncbi.nlm.nih.gov/genomes/all/GCF/020/099/375/GCF_020099375.1_ASM2009937v1
GCF_025398455.1	PRJNA224116	SAMN19317614	na	na	70346	Acinetobacter variabilis	strain=2021CK-01005	na	latest	Complete Genome	Major	Full	2107-03-13	ASM2539845v1	GCA_025398455.1	https://ftp.ncbi.nlm.nih.gov/genomes/all/GCF/025/398/455/GCF_025398455.1_ASM2539845v1
GCF_030518655.1	PRJNA224116	SAMN36465267	na	na	70346	Acinetobacter variabilis	strain=TB2-2B	na	latest	Complete Genome	Major	Full	2120-07-17	ASM3051865v1	GCA_030518655.1	https://ftp.ncbi.nlm.nih.gov/genomes/all/GCF/030/518/655/GCF_030518655.1_ASM3051865v1
GCF_000368585.1	PRJNA224116	SAMN01087854	representative genome	assembly from type material	52133	Acinetobacter venetianus RAG-1 = CIP 110063	strain=CIP 110063	na	latest	Scaffold	Major	Full	2017-08-26	Acin_vene_CIP_110063_V1	GCA_000368585.1	https://ftp.ncbi.nlm.nih.gov/genomes/all/GCF/000/368/585/GCF_000368585.1_Acin_vene_CIP_110063_V1
GCF_020673335.1	PRJNA224116	SAMN22059268	na	na	1776742	Acinetobacter vivianii	strain=KJ-1	na	latest	Complete Genome	Major	Full	2092-02-05	ASM2067333v1	GCA_020673335.1	https://ftp.ncbi.nlm.nih.gov/genomes/all/GCF/020/673/335/GCF_020673335.1_ASM2067333v1
GCF_009557235.1	PRJNA224116	SAMN13118455	representative genome	assembly from type material	2662362	Acinetobacter wanghuae	strain=dk386	na	latest	Complete Genome	Major	Full	2062-04-08	ASM955723v1	GCA_009557235.1	https://ftp.ncbi.nlm.nih.gov/genomes/all/GCF/009/557/235/GCF_009557235.1_ASM955723v1
GCF_001696605.3	PRJNA224116	SAMN05356836	representative genome	assembly from type material	1879050	Acinetobacter wuhouensis	strain=WCHA60	na	latest	Complete Genome	Major	Full	2030-08-05	ASM169660v3	GCA_001696605.3	https://ftp.ncbi.nlm.nih.gov/genomes/all/GCF/001/696/605/GCF_001696605.3_ASM169660v3
GCF_002165345.2	PRJNA224116	SAMN07138954	na	na	1879050	Acinetobacter wuhouensis	strain=WCHAW010062	na	latest	Complete Genome	Major	Full	2036-04-12	ASM216534v2	GCA_002165345.2	https://ftp.ncbi.nlm.nih.gov/genomes/all/GCF/002/165/345/GCF_002165345.2_ASM216534v2
GCF_018476525.1	PRJNA224116	SAMN19180217	representative genome	assembly from type material	2836182	Acrocarpospora catenulata	strain=H8750	na	latest	Scaffold	Major	Full	2086-04-08	ASM1847652v1	GCA_018476525.1	https://ftp.ncbi.nlm.nih.gov/genomes/all/GCF/018/476/525/GCF_018476525.1_ASM1847652v1
GCF_009687845.1	PRJNA224116	SAMD00189193	representative genome	assembly from type material	35763	Acrocarpospora corrugata	strain=NBRC 13972	na	latest	Scaffold	Major	Full	2063-03-05	ASM968784v1	GCA_009687845.1	https://ftp.ncbi.nlm.nih.gov/genomes/all/GCF/009/687/845/GCF_009687845.1_ASM968784v1
GCF_009687865.1	PRJNA224116	SAMD00189194	representative genome	assembly from type material	150177	Acrocarpospora macrocephala	strain=NBRC 16266	na	latest	Scaffold	Major	Full	2063-03-06	ASM968786v1	GCA_009687865.1	https://ftp.ncbi.nlm.nih.gov/genomes/all/GCF/009/687/865/GCF_009687865.1_ASM968786v1
GCF_016862995.1	PRJNA224116	SAMD00231959	representative genome	assembly from type material	1070424	Acrocarpospora phusangensis	strain=NBRC 108782	na	latest	Contig	Major	Full	2081-08-09	ASM1686299v1	GCA_016862995.1	https://ftp.ncbi.nlm.nih.gov/genomes/all/GCF/016/862/995/GCF_016862995.1_ASM1686299v1
GCF_009687885.1	PRJNA224116	SAMD00189195	representative genome	assembly from type material	90975	Acrocarpospora pleiomorpha	strain=NBRC 16267	na	latest	Scaffold	Major	Full	2063-03-07	ASM968788v1	GCA_009687885.1	https://ftp.ncbi.nlm.nih.gov/genomes/all/GCF/009/687/885/GCF_009687885.1_ASM968788v1
GCF_000671395.1	PRJNA224116	SAMN02742681	representative genome	assembly from type material	1461693	Actibacterium atlanticum	strain=22II-S11-z10	na	latest	Contig	Major	Full	2021-01-04	SOAPdenovo v1.05	GCA_000671395.1	https://ftp.ncbi.nlm.nih.gov/genomes/all/GCF/000/671/395/GCF_000671395.1_SOAPdenovo_v1.05
GCF_900184935.1	PRJNA224116	SAMEA104098236	representative genome	assembly from type material	1524263	Actibacterium lipolyticum	strain=CECT 8621	na	latest	Contig	Major	Full	2130-08-31	C.lipolyticum_CECT8621_Spades_Prokka	GCA_900184935.1	https://ftp.ncbi.nlm.nih.gov/genomes/all/GCF/900/184/935/GCF_900184935.1_C.lipolyticum_CECT8621_Spades_Prokka
GCF_000647975.1	PRJNA224116	SAMN02671722	representative genome	assembly from type material	1087332	Actibacterium mucosum KCTC 23349	strain=KCTC 23349	na	latest	Contig	Major	Full	2020-12-27	SOAPdenovo v1.05	GCA_000647975.1	https://ftp.ncbi.nlm.nih.gov/genomes/all/GCF/000/647/975/GCF_000647975.1_SOAPdenovo_v1.05
GCF_014196965.1	PRJNA224116	SAMN13172232	representative genome	assembly from type material	1614693	Actibacterium naphthalenivorans	strain=DSM 105040	na	latest	Contig	Major	Full	2073-02-08	ASM1419696v1	GCA_014196965.1	https://ftp.ncbi.nlm.nih.gov/genomes/all/GCF/014/196/965/GCF_014196965.1_ASM1419696v1
GCF_002285415.1	PRJNA224116	SAMN07514660	representative genome	assembly from type material	2029103	Actibacterium pelagium	strain=JN33	na	latest	Scaffold	Major	Full	2037-11-08	ASM228541v1	GCA_002285415.1	https://ftp.ncbi.nlm.nih.gov/genomes/all/GCF/002/285/415/GCF_002285415.1_ASM228541v1
GCF_002285435.1	PRJNA224116	SAMN07514661	representative genome	assembly from type material	1590614	Actibacterium ureilyticum	strain=LS-811	na	latest	Contig	Major	Full	2037-11-09	ASM228543v1	GCA_002285435.1	https://ftp.ncbi.nlm.nih.gov/genomes/all/GCF/002/285/435/GCF_002285435.1_ASM228543v1
GCF_016918855.1	PRJNA224116	SAMN16632615	representative genome	assembly from type material	2784346	Actinacidiphila acididurans	strain=KK5PA1	na	latest	Contig	Major	Full	2082-06-23	ASM1691885v1	GCA_016918855.1	https://ftp.ncbi.nlm.nih.gov/genomes/all/GCF/016/918/855/GCF_016918855.1_ASM1691885v1
GCF_900112845.1	PRJNA224116	SAMN05216251	representative genome	assembly from type material	380248	Actinacidiphila alni	strain=CGMCC 4.3510	na	latest	Scaffold	Major	Full	2128-12-29	IMG-taxon 2667527403 annotated assembly	GCA_900112845.1	https://ftp.ncbi.nlm.nih.gov/genomes/all/GCF/900/112/845/GCF_900112845.1_IMG-taxon_2667527403_annotated_assembly
GCF_024927965.1	PRJNA224116	SAMN30478166	na	na	1436133	Actinacidiphila bryophytorum	strain=DS3	na	latest	Complete Genome	Major	Full	2106-02-08	ASM2492796v1	GCA_024927965.1	https://ftp.ncbi.nlm.nih.gov/genomes/all/GCF/024/927/965/GCF_024927965.1_ASM2492796v1
GCF_910593825.1	PRJNA224116	SAMEA8920539	representative genome	na	1436133	Actinacidiphila bryophytorum	na	SBRY1	latest	Contig	Major	Full	2135-07-21	SBRY-DSM42138-v2	GCA_910593825.1	https://ftp.ncbi.nlm.nih.gov/genomes/all/GCF/910/593/825/GCF_910593825.1_SBRY-DSM42138-v2
GCF_907177275.1	PRJNA224116	SAMEA8725080	representative genome	na	887465	Actinacidiphila cocklensis	na	DSM 42138	latest	Scaffold	Major	Full	2135-07-10	Scock-DSM42063-v1	GCA_907177275.1	https://ftp.ncbi.nlm.nih.gov/genomes/all/GCF/907/177/275/GCF_907177275.1_Scock-DSM42063-v1
GCF_012034175.1	PRJNA224116	SAMN14423146	representative genome	assembly from type material	2053013	Actinacidiphila epipremni	strain=PRB2-1	na	latest	Contig	Major	Full	2067-12-10	ASM1203417v1	GCA_012034175.1	https://ftp.ncbi.nlm.nih.gov/genomes/all/GCF/012/034/175/GCF_012034175.1_ASM1203417v1
GCF_035918135.1	PRJNA224116	SAMN30553454	na	na	235986	Actinacidiphila glaucinigra	strain=NBC 01746	na	latest	Complete Genome	Major	Full	2126-12-16	ASM3591813v1	GCA_035918135.1	https://ftp.ncbi.nlm.nih.gov/genomes/all/GCF/035/918/135/GCF_035918135.1_ASM3591813v1
GCF_900188405.1	PRJNA224116	SAMN05216252	representative genome	assembly from type material	235986	Actinacidiphila glaucinigra	strain=CGMCC 4.1858	na	latest	Scaffold	Major	Full	2130-12-17	IMG-taxon 2671180020 annotated assembly	GCA_900188405.1	https://ftp.ncbi.nlm.nih.gov/genomes/all/GCF/900/188/405/GCF_900188405.1_IMG-taxon_2671180020_annotated_assembly
GCF_900103985.1	PRJNA224116	SAMN05216259	representative genome	assembly from type material	310781	Actinacidiphila guanduensis	strain=CGMCC 4.2022	na	latest	Scaffold	Major	Full	2128-02-21	IMG-taxon 2667527439 annotated assembly	GCA_900103985.1	https://ftp.ncbi.nlm.nih.gov/genomes/all/GCF/900/103/985/GCF_900103985.1_IMG-taxon_2667527439_annotated_assembly
GCF_005047355.1	PRJNA224116	SAMN11475376	representative genome	assembly from type material	2571141	Actinacidiphila oryziradicis	strain=NEAU-C40	na	latest	Scaffold	Major	Full	2055-11-02	ASM504735v1	GCA_005047355.1	https://ftp.ncbi.nlm.nih.gov/genomes/all/GCF/005/047/355/GCF_005047355.1_ASM504735v1
GCF_900142575.1	PRJNA224116	SAMN05216499	representative genome	assembly from type material	310782	Actinacidiphila paucisporea	strain=CGMCC 4.2025	na	latest	Scaffold	Major	Full	2129-11-12	IMG-taxon 2667527448 annotated assembly	GCA_900142575.1	https://ftp.ncbi.nlm.nih.gov/genomes/all/GCF/900/142/575/GCF_900142575.1_IMG-taxon_2667527448_annotated_assembly
GCF_900110255.1	PRJNA224116	SAMN05216267	representative genome	assembly from type material	310780	Actinacidiphila rubida	strain=CGMCC 4.2026	na	latest	Scaffold	Major	Full	2128-09-22	IMG-taxon 2671180039 annotated assembly	GCA_900110255.1	https://ftp.ncbi.nlm.nih.gov/genomes/all/GCF/900/110/255/GCF_900110255.1_IMG-taxon_2671180039_annotated_assembly
GCF_003999195.1	PRJNA224116	SAMN10390289	representative genome	assembly from type material	2487275	Actinacidiphila soli	strain=LAM7114	na	latest	Contig	Major	Full	2051-07-23	ASM399919v1	GCA_003999195.1	https://ftp.ncbi.nlm.nih.gov/genomes/all/GCF/003/999/195/GCF_003999195.1_ASM399919v1
GCF_900107965.1	PRJNA224116	SAMN05216223	representative genome	assembly from type material	310779	Actinacidiphila yanglinensis	strain=CGMCC 4.2023	na	latest	Scaffold	Major	Full	2128-07-17	IMG-taxon 2667527441 annotated assembly	GCA_900107965.1	https://ftp.ncbi.nlm.nih.gov/genomes/all/GCF/900/107/965/GCF_900107965.1_IMG-taxon_2667527441_annotated_assembly
GCF_000745345.1	PRJNA224116	SAMN02745173	representative genome	assembly from type material	89050	Actinacidiphila yeochonensis CN732	strain=CN732	na	latest	Contig	Major	Full	2022-01-26	ASM74534v1	GCA_000745345.1	https://ftp.ncbi.nlm.nih.gov/genomes/all/GCF/000/745/345/GCF_000745345.1_ASM74534v1
GCF_006716425.1	PRJNA224116	SAMN11512342	representative genome	assembly from type material	1490222	Actinoallomurus bryophytorum	strain=DSM 102200	na	latest	Contig	Major	Full	2057-11-29	ASM671642v1	GCA_006716425.1	https://ftp.ncbi.nlm.nih.gov/genomes/all/GCF/006/716/425/GCF_006716425.1_ASM671642v1
GCF_030269445.1	PRJNA224116	SAMD00540741	representative genome	na	478107	Actinoallomurus iriomotensis	strain=NBRC 103681	na	latest	Scaffold	Major	Full	2118-08-11	ASM3026944v1	GCA_030269445.1	https://ftp.ncbi.nlm.nih.gov/genomes/all/GCF/030/269/445/GCF_030269445.1_ASM3026944v1
GCF_024055795.1	PRJNA224116	SAMN28911401	representative genome	assembly from type material	478114	Actinoallomurus purpureus	strain=KCTC 19541	na	latest	Contig	Major	Full	2102-09-17	ASM2405579v1	GCA_024055795.1	https://ftp.ncbi.nlm.nih.gov/genomes/all/GCF/024/055/795/GCF_024055795.1_ASM2405579v1
GCF_024055675.1	PRJNA224116	SAMN28911384	representative genome	assembly from type material	2952536	Actinoallomurus rhizosphaericola	strain=WRP9H-5	na	latest	Contig	Major	Full	2102-09-14	ASM2405567v1	GCA_024055675.1	https://ftp.ncbi.nlm.nih.gov/genomes/all/GCF/024/055/675/GCF_024055675.1_ASM2405567v1
GCF_024055715.1	PRJNA224116	SAMN28911304	representative genome	assembly from type material	2952535	Actinoallomurus soli	strain=WRP6H-15	na	latest	Contig	Major	Full	2102-09-15	ASM2405571v1	GCA_024055715.1	https://ftp.ncbi.nlm.nih.gov/genomes/all/GCF/024/055/715/GCF_024055715.1_ASM2405571v1
GCF_024055725.1	PRJNA224116	SAMN28911400	representative genome	assembly from type material	79912	Actinoallomurus spadix	strain=KCTC 9252	na	latest	Contig	Major	Full	2102-09-16	ASM2405572v1	GCA_024055725.1	https://ftp.ncbi.nlm.nih.gov/genomes/all/GCF/024/055/725/GCF_024055725.1_ASM2405572v1
GCF_000718005.1	PRJNA224116	SAMN02645219	representative genome	assembly from type material	2893586	Actinoalloteichus caeruleus	strain=NRRL B-2194	na	latest	Contig	Major	Full	2021-07-04	ASM71800v1	GCA_000718005.1	https://ftp.ncbi.nlm.nih.gov/genomes/all/GCF/000/718/005/GCF_000718005.1_ASM71800v1
GCF_001941625.1	PRJNA224116	SAMN03339750	representative genome	assembly from type material	1612552	Actinoalloteichus fjordicus	strain=ADI127-7	na	latest	Complete Genome	Major	Full	2033-03-20	ASM194162v1	GCA_001941625.1	https://ftp.ncbi.nlm.nih.gov/genomes/all/GCF/001/941/625/GCF_001941625.1_ASM194162v1
GCF_002234535.1	PRJNA224116	SAMN07353059	representative genome	assembly from type material	1470176	Actinoalloteichus hoggarensis	strain=DSM 45943	na	latest	Complete Genome	Major	Full	2037-05-09	ASM223453v1	GCA_002234535.1	https://ftp.ncbi.nlm.nih.gov/genomes/all/GCF/002/234/535/GCF_002234535.1_ASM223453v1
GCF_001747425.1	PRJNA224116	SAMN03295676	representative genome	assembly from type material	340345	Actinoalloteichus hymeniacidonis	strain=HPA177	na	latest	Complete Genome	Major	Full	2031-06-16	ASM174742v1	GCA_001747425.1	https://ftp.ncbi.nlm.nih.gov/genomes/all/GCF/001/747/425/GCF_001747425.1_ASM174742v1
GCF_000239155.1	PRJNA224116	SAMN02470010	representative genome	assembly from type material	252394	Actinoalloteichus spitiensis RMV-1378	strain=RMV-1378	na	latest	Contig	Major	Full	2015-06-30	ASM23915v2	GCA_000239155.2	https://ftp.ncbi.nlm.nih.gov/genomes/all/GCF/000/239/155/GCF_000239155.1_ASM23915v2
GCF_029774155.1	PRJNA224116	SAMN30522530	representative genome	assembly from type material	157339	Actinobacillus arthritidis	strain=CCUG24862	na	latest	Complete Genome	Major	Full	2116-01-26	ASM2977415v1	GCA_029774155.1	https://ftp.ncbi.nlm.nih.gov/genomes/all/GCF/029/774/155/GCF_029774155.1_ASM2977415v1
GCF_000374285.1	PRJNA224116	SAMN02441362	representative genome	assembly from type material	717	Actinobacillus capsulatus DSM 19761	strain=DSM 19761	na	latest	Scaffold	Major	Full	2017-10-03	ASM37428v1	GCA_000374285.1	https://ftp.ncbi.nlm.nih.gov/genomes/all/GCF/000/374/285/GCF_000374285.1_ASM37428v1
GCF_900638385.1	PRJNA224116	SAMEA104210753	representative genome	na	51161	Actinobacillus delphinicola	strain=NCTC12871	na	latest	Complete Genome	Major	Full	2133-06-27	57566_E02	GCA_900638385.1	https://ftp.ncbi.nlm.nih.gov/genomes/all/GCF/900/638/385/GCF_900638385.1_57566_E02
GCF_900636745.1	PRJNA224116	SAMEA3861964	na	assembly from type material	718	Actinobacillus equuli	strain=NCTC8529	na	latest	Complete Genome	Major	Full	2133-02-24	44087_C02	GCA_900636745.1	https://ftp.ncbi.nlm.nih.gov/genomes/all/GCF/900/636/745/GCF_900636745.1_44087_C02
GCF_000801145.1	PRJNA224116	SAMN02781117	representative genome	na	718	Actinobacillus equuli subsp. equuli	strain=19392	na	latest	Complete Genome	Major	Full	2022-11-20	ASM80114v1	GCA_000801145.1	https://ftp.ncbi.nlm.nih.gov/genomes/all/GCF/000/801/145/GCF_000801145.1_ASM80114v1
GCF_029773685.1	PRJNA224116	SAMN30522506	na	assembly from type material	718	Actinobacillus equuli subsp. equuli	strain=CCUG2041	na	latest	Complete Genome	Major	Full	2116-01-06	ASM2977368v1	GCA_029773685.1	https://ftp.ncbi.nlm.nih.gov/genomes/all/GCF/029/773/685/GCF_029773685.1_ASM2977368v1
GCF_029773725.1	PRJNA224116	SAMN30522508	na	na	718	Actinobacillus equuli subsp. equuli	strain=4130	na	latest	Complete Genome	Major	Full	2116-01-08	ASM2977372v1	GCA_029773725.1	https://ftp.ncbi.nlm.nih.gov/genomes/all/GCF/029/773/725/GCF_029773725.1_ASM2977372v1
GCF_029773785.1	PRJNA224116	SAMN30522511	na	na	718	Actinobacillus equuli subsp. equuli	strain=4026	na	latest	Complete Genome	Major	Full	2116-01-11	ASM2977378v1	GCA_029773785.1	https://ftp.ncbi.nlm.nih.gov/genomes/all/GCF/029/773/785/GCF_029773785.1_ASM2977378v1
GCF_029773835.1	PRJNA224116	SAMN30522512	na	na	718	Actinobacillus equuli subsp. equuli	strain=4005	na	latest	Complete Genome	Major	Full	2116-01-12	ASM2977383v1	GCA_029773835.1	https://ftp.ncbi.nlm.nih.gov/genomes/all/GCF/029/773/835/GCF_029773835.1_ASM2977383v1
GCF_029773915.1	PRJNA224116	SAMN30522517	na	na	718	Actinobacillus equuli subsp. equuli	strain=3750	na	latest	Complete Genome	Major	Full	2116-01-16	ASM2977391v1	GCA_029773915.1	https://ftp.ncbi.nlm.nih.gov/genomes/all/GCF/029/773/915/GCF_029773915.1_ASM2977391v1
GCF_029774055.1	PRJNA224116	SAMN30522524	na	na	718	Actinobacillus equuli subsp. equuli	strain=3009	na	latest	Complete Genome	Major	Full	2116-01-22	ASM2977405v1	GCA_029774055.1	https://ftp.ncbi.nlm.nih.gov/genomes/all/GCF/029/774/055/GCF_029774055.1_ASM2977405v1
GCF_029774095.1	PRJNA224116	SAMN30522527	na	na	718	Actinobacillus equuli subsp. equuli	strain=2499	na	latest	Complete Genome	Major	Full	2116-01-24	ASM2977409v1	GCA_029774095.1	https://ftp.ncbi.nlm.nih.gov/genomes/all/GCF/029/774/095/GCF_029774095.1_ASM2977409v1
GCF_029773665.1	PRJNA224116	SAMN30522505	na	assembly from type material	718	Actinobacillus equuli subsp. haemolyticus	strain=CCUG19799	na	latest	Complete Genome	Major	Full	2116-01-05	ASM2977366v1	GCA_029773665.1	https://ftp.ncbi.nlm.nih.gov/genomes/all/GCF/029/773/665/GCF_029773665.1_ASM2977366v1
GCF_029773705.1	PRJNA224116	SAMN30522525	na	na	718	Actinobacillus equuli subsp. haemolyticus	strain=3826	na	latest	Complete Genome	Major	Full	2116-01-07	ASM2977370v1	GCA_029773705.1	https://ftp.ncbi.nlm.nih.gov/genomes/all/GCF/029/773/705/GCF_029773705.1_ASM2977370v1
GCF_029773745.1	PRJNA224116	SAMN30522509	na	na	718	Actinobacillus equuli subsp. haemolyticus	strain=4091	na	latest	Complete Genome	Major	Full	2116-01-09	ASM2977374v1	GCA_029773745.1	https://ftp.ncbi.nlm.nih.gov/genomes/all/GCF/029/773/745/GCF_029773745.1_ASM2977374v1
GCF_029773765.1	PRJNA224116	SAMN30522510	na	na	718	Actinobacillus equuli subsp. haemolyticus	strain=4038	na	latest	Complete Genome	Major	Full	2116-01-10	ASM2977376v1	GCA_029773765.1	https://ftp.ncbi.nlm.nih.gov/genomes/all/GCF/029/773/765/GCF_029773765.1_ASM2977376v1
GCF_029773855.1	PRJNA224116	SAMN30522514	na	na	718	Actinobacillus equuli subsp. haemolyticus	strain=3874	na	latest	Complete Genome	Major	Full	2116-01-13	ASM2977385v1	GCA_029773855.1	https://ftp.ncbi.nlm.nih.gov/genomes/all/GCF/029/773/855/GCF_029773855.1_ASM2977385v1
GCF_029773875.1	PRJNA224116	SAMN30522515	na	na	718	Actinobacillus equuli subsp. haemolyticus	strain=3873	na	latest	Complete Genome	Major	Full	2116-01-14	ASM2977387v1	GCA_029773875.1	https://ftp.ncbi.nlm.nih.gov/genomes/all/GCF/029/773/875/GCF_029773875.1_ASM2977387v1
GCF_029773895.1	PRJNA224116	SAMN30522516	na	na	718	Actinobacillus equuli subsp. haemolyticus	strain=3820	na	latest	Complete Genome	Major	Full	2116-01-15	ASM2977389v1	GCA_029773895.1	https://ftp.ncbi.nlm.nih.gov/genomes/all/GCF/029/773/895/GCF_029773895.1_ASM2977389v1
GCF_029773935.1	PRJNA224116	SAMN30522518	na	na	718	Actinobacillus equuli subsp. haemolyticus	strain=3617	na	latest	Complete Genome	Major	Full	2116-01-17	ASM2977393v1	GCA_029773935.1	https://ftp.ncbi.nlm.nih.gov/genomes/all/GCF/029/773/935/GCF_029773935.1_ASM2977393v1
GCF_029773975.1	PRJNA224116	SAMN30522520	na	na	718	Actinobacillus equuli subsp. haemolyticus	strain=3524	na	latest	Complete Genome	Major	Full	2116-01-18	ASM2977397v1	GCA_029773975.1	https://ftp.ncbi.nlm.nih.gov/genomes/all/GCF/029/773/975/GCF_029773975.1_ASM2977397v1
GCF_029773995.1	PRJNA224116	SAMN30522521	na	na	718	Actinobacillus equuli subsp. haemolyticus	strain=3282	na	latest	Complete Genome	Major	Full	2116-01-19	ASM2977399v1	GCA_029773995.1	https://ftp.ncbi.nlm.nih.gov/genomes/all/GCF/029/773/995/GCF_029773995.1_ASM2977399v1
GCF_029774015.1	PRJNA224116	SAMN30522522	na	na	718	Actinobacillus equuli subsp. haemolyticus	strain=3113	na	latest	Complete Genome	Major	Full	2116-01-20	ASM2977401v1	GCA_029774015.1	https://ftp.ncbi.nlm.nih.gov/genomes/all/GCF/029/774/015/GCF_029774015.1_ASM2977401v1
GCF_029774035.1	PRJNA224116	SAMN30522523	na	na	718	Actinobacillus equuli subsp. haemolyticus	strain=3090	na	latest	Complete Genome	Major	Full	2116-01-21	ASM2977403v1	GCA_029774035.1	https://ftp.ncbi.nlm.nih.gov/genomes/all/GCF/029/774/035/GCF_029774035.1_ASM2977403v1
GCF_029774075.1	PRJNA224116	SAMN30522507	na	na	718	Actinobacillus equuli subsp. haemolyticus	strain=2863	na	latest	Complete Genome	Major	Full	2116-01-23	ASM2977407v1	GCA_029774075.1	https://ftp.ncbi.nlm.nih.gov/genomes/all/GCF/029/774/075/GCF_029774075.1_ASM2977407v1
GCF_029774115.1	PRJNA224116	SAMN30522528	na	na	718	Actinobacillus equuli subsp. haemolyticus	strain=1812	na	latest	Complete Genome	Major	Full	2116-01-25	ASM2977411v1	GCA_029774115.1	https://ftp.ncbi.nlm.nih.gov/genomes/all/GCF/029/774/115/GCF_029774115.1_ASM2977411v1
GCF_029773625.1	PRJNA224116	SAMN30522502	na	na	254839	Actinobacillus genomosp. 1	strain=CCUG22231	na	latest	Complete Genome	Major	Full	2116-01-03	ASM2977362v1	GCA_029773625.1	https://ftp.ncbi.nlm.nih.gov/genomes/all/GCF/029/773/625/GCF_029773625.1_ASM2977362v1
GCF_029773645.1	PRJNA224116	SAMN30522503	na	na	254839	Actinobacillus genomosp. 1	strain=CCUG22229	na	latest	Complete Genome	Major	Full	2116-01-04	ASM2977364v1	GCA_029773645.1	https://ftp.ncbi.nlm.nih.gov/genomes/all/GCF/029/773/645/GCF_029773645.1_ASM2977364v1
GCF_029774175.1	PRJNA224116	SAMN30522504	na	na	254839	Actinobacillus genomosp. 1	strain=3216	na	latest	Complete Genome	Major	Full	2116-01-27	ASM2977417v1	GCA_029774175.1	https://ftp.ncbi.nlm.nih.gov/genomes/all/GCF/029/774/175/GCF_029774175.1_ASM2977417v1
GCF_029773605.1	PRJNA224116	SAMN30522501	na	na	230709	Actinobacillus genomosp. 2	strain=CCUG15571	na	latest	Complete Genome	Major	Full	2116-01-02	ASM2977360v1	GCA_029773605.1	https://ftp.ncbi.nlm.nih.gov/genomes/all/GCF/029/773/605/GCF_029773605.1_ASM2977360v1
GCF_004519515.1	PRJNA224116	SAMN10918381	representative genome	na	51049	Actinobacillus indolicus	strain=AIFJ1607	na	latest	Complete Genome	Major	Full	2054-08-03	ASM451951v1	GCA_004519515.1	https://ftp.ncbi.nlm.nih.gov/genomes/all/GCF/004/519/515/GCF_004519515.1_ASM451951v1
GCF_900444945.1	PRJNA224116	SAMEA4384238	representative genome	assembly from type material	720	Actinobacillus lignieresii	strain=NCTC4189	na	latest	Contig	Major	Full	2131-08-14	50450_B01	GCA_900444945.1	https://ftp.ncbi.nlm.nih.gov/genomes/all/GCF/900/444/945/GCF_900444945.1_50450_B01
GCF_900635785.1	PRJNA224116	SAMEA2822168	na	na	720	Actinobacillus lignieresii	strain=NCTC10568	na	latest	Complete Genome	Major	Full	2132-12-17	33922_B01	GCA_900635785.1	https://ftp.ncbi.nlm.nih.gov/genomes/all/GCF/900/635/785/GCF_900635785.1_33922_B01
GCF_000175195.1	PRJNA224116	SAMN02470284	representative genome	assembly from type material	51047	Actinobacillus minor NM305	strain=NM305	na	latest	Contig	Major	Full	2014-01-05	ASM17519v1	GCA_000175195.1	https://ftp.ncbi.nlm.nih.gov/genomes/all/GCF/000/175/195/GCF_000175195.1_ASM17519v1
GCF_003290385.1	PRJNA224116	SAMN09519162	na	assembly from type material	715	Actinobacillus pleuropneumoniae	strain=S4074	na	latest	Complete Genome	Major	Full	2045-11-02	ASM329038v1	GCA_003290385.1	https://ftp.ncbi.nlm.nih.gov/genomes/all/GCF/003/290/385/GCF_003290385.1_ASM329038v1
GCF_003431405.1	PRJNA224116	SAMN07420505	na	na	715	Actinobacillus pleuropneumoniae	strain=KL 16	na	latest	Complete Genome	Major	Full	2047-06-03	ASM343140v1	GCA_003431405.1	https://ftp.ncbi.nlm.nih.gov/genomes/all/GCF/003/431/405/GCF_003431405.1_ASM343140v1
GCF_017357465.1	PRJNA224116	SAMN08195469	na	na	715	Actinobacillus pleuropneumoniae	strain=App6	na	latest	Complete Genome	Major	Full	2083-09-11	ASM1735746v1	GCA_017357465.1	https://ftp.ncbi.nlm.nih.gov/genomes/all/GCF/017/357/465/GCF_017357465.1_ASM1735746v1
GCF_021952465.1	PRJNA224116	SAMN09909024	na	na	715	Actinobacillus pleuropneumoniae	strain=K17	na	latest	Complete Genome	Major	Full	2095-09-02	ASM2195246v1	GCA_021952465.1	https://ftp.ncbi.nlm.nih.gov/genomes/all/GCF/021/952/465/GCF_021952465.1_ASM2195246v1
GCF_021952605.1	PRJNA224116	SAMN20309784	na	na	715	Actinobacillus pleuropneumoniae	strain=P1875	na	latest	Complete Genome	Major	Full	2095-09-04	ASM2195260v1	GCA_021952605.1	https://ftp.ncbi.nlm.nih.gov/genomes/all/GCF/021/952/605/GCF_021952605.1_ASM2195260v1
GCF_021952945.1	PRJNA224116	SAMN09909038	na	na	715	Actinobacillus pleuropneumoniae	strain=ORG1224	na	latest	Complete Genome	Major	Full	2095-09-09	ASM2195294v1	GCA_021952945.1	https://ftp.ncbi.nlm.nih.gov/genomes/all/GCF/021/952/945/GCF_021952945.1_ASM2195294v1
GCF_021953005.1	PRJNA224116	SAMN09909034	na	na	715	Actinobacillus pleuropneumoniae	strain=HS143	na	latest	Complete Genome	Major	Full	2095-09-10	ASM2195300v1	GCA_021953005.1	https://ftp.ncbi.nlm.nih.gov/genomes/all/GCF/021/953/005/GCF_021953005.1_ASM2195300v1
GCF_021953085.1	PRJNA224116	SAMN09909037	na	na	715	Actinobacillus pleuropneumoniae	strain=7311555	na	latest	Complete Genome	Major	Full	2095-09-11	ASM2195308v1	GCA_021953085.1	https://ftp.ncbi.nlm.nih.gov/genomes/all/GCF/021/953/085/GCF_021953085.1_ASM2195308v1
GCF_021953125.1	PRJNA224116	SAMN09909033	na	na	715	Actinobacillus pleuropneumoniae	strain=3906	na	latest	Complete Genome	Major	Full	2095-09-12	ASM2195312v1	GCA_021953125.1	https://ftp.ncbi.nlm.nih.gov/genomes/all/GCF/021/953/125/GCF_021953125.1_ASM2195312v1
GCF_021953185.1	PRJNA224116	SAMN09909035	na	na	715	Actinobacillus pleuropneumoniae	strain=A-85/14	na	latest	Complete Genome	Major	Full	2095-09-13	ASM2195318v1	GCA_021953185.1	https://ftp.ncbi.nlm.nih.gov/genomes/all/GCF/021/953/185/GCF_021953185.1_ASM2195318v1
GCF_021953265.1	PRJNA224116	SAMN09909036	na	na	715	Actinobacillus pleuropneumoniae	strain=16287-1	na	latest	Complete Genome	Major	Full	2095-09-14	ASM2195326v1	GCA_021953265.1	https://ftp.ncbi.nlm.nih.gov/genomes/all/GCF/021/953/265/GCF_021953265.1_ASM2195326v1
GCF_021957065.1	PRJNA224116	SAMN09909032	na	na	715	Actinobacillus pleuropneumoniae	strain=N 273	na	latest	Complete Genome	Major	Full	2095-09-17	ASM2195706v1	GCA_021957065.1	https://ftp.ncbi.nlm.nih.gov/genomes/all/GCF/021/957/065/GCF_021957065.1_ASM2195706v1
GCF_021957105.1	PRJNA224116	SAMN09909031	na	na	715	Actinobacillus pleuropneumoniae	strain=8329	na	latest	Complete Genome	Major	Full	2095-09-19	ASM2195710v1	GCA_021957105.1	https://ftp.ncbi.nlm.nih.gov/genomes/all/GCF/021/957/105/GCF_021957105.1_ASM2195710v1
GCF_021957145.1	PRJNA224116	SAMN09909026	na	na	715	Actinobacillus pleuropneumoniae	strain=WF83	na	latest	Complete Genome	Major	Full	2095-09-21	ASM2195714v1	GCA_021957145.1	https://ftp.ncbi.nlm.nih.gov/genomes/all/GCF/021/957/145/GCF_021957145.1_ASM2195714v1
GCF_021957205.1	PRJNA224116	SAMN09909022	na	na	715	Actinobacillus pleuropneumoniae	strain=S1421	na	latest	Complete Genome	Major	Full	2095-09-24	ASM2195720v1	GCA_021957205.1	https://ftp.ncbi.nlm.nih.gov/genomes/all/GCF/021/957/205/GCF_021957205.1_ASM2195720v1
GCF_023035175.1	PRJNA224116	SAMN17833044	na	na	715	Actinobacillus pleuropneumoniae	strain=A-85/14	na	latest	Complete Genome	Major	Full	2099-09-01	ASM2303517v1	GCA_023035175.1	https://ftp.ncbi.nlm.nih.gov/genomes/all/GCF/023/035/175/GCF_023035175.1_ASM2303517v1
GCF_023100885.1	PRJNA224116	SAMN16550633	na	na	715	Actinobacillus pleuropneumoniae	strain=APP5	na	latest	Complete Genome	Major	Full	2099-11-06	ASM2310088v1	GCA_023100885.1	https://ftp.ncbi.nlm.nih.gov/genomes/all/GCF/023/100/885/GCF_023100885.1_ASM2310088v1
GCF_023520775.1	PRJNA224116	SAMN28416588	na	na	715	Actinobacillus pleuropneumoniae	strain=GD2107	na	latest	Complete Genome	Major	Full	2101-03-31	ASM2352077v1	GCA_023520775.1	https://ftp.ncbi.nlm.nih.gov/genomes/all/GCF/023/520/775/GCF_023520775.1_ASM2352077v1
GCF_023921245.1	PRJNA224116	SAMN18237299	na	na	715	Actinobacillus pleuropneumoniae	strain=SC1810	na	latest	Complete Genome	Major	Full	2102-07-23	ASM2392124v1	GCA_023921245.1	https://ftp.ncbi.nlm.nih.gov/genomes/all/GCF/023/921/245/GCF_023921245.1_ASM2392124v1
GCF_026153635.1	PRJNA224116	SAMN31602455	na	na	715	Actinobacillus pleuropneumoniae	strain=AP_123	na	latest	Complete Genome	Major	Full	2109-05-27	ASM2615363v1	GCA_026153635.1	https://ftp.ncbi.nlm.nih.gov/genomes/all/GCF/026/153/635/GCF_026153635.1_ASM2615363v1
GCF_027941935.1	PRJNA224116	SAMN32641283	na	na	715	Actinobacillus pleuropneumoniae	strain=HBS1	na	latest	Complete Genome	Major	Full	2111-12-29	ASM2794193v1	GCA_027941935.1	https://ftp.ncbi.nlm.nih.gov/genomes/all/GCF/027/941/935/GCF_027941935.1_ASM2794193v1
GCF_900475195.1	PRJNA224116	SAMEA3643321	na	na	715	Actinobacillus pleuropneumoniae	strain=NCTC11384	na	latest	Complete Genome	Major	Full	2132-02-19	42650_C01	GCA_900475195.1	https://ftp.ncbi.nlm.nih.gov/genomes/all/GCF/900/475/195/GCF_900475195.1_42650_C01
GCF_900638445.1	PRJNA224116	SAMEA104210806	representative genome	na	715	Actinobacillus pleuropneumoniae	strain=NCTC10976	na	latest	Complete Genome	Major	Full	2133-06-30	57675_E01	GCA_900638445.1	https://ftp.ncbi.nlm.nih.gov/genomes/all/GCF/900/638/445/GCF_900638445.1_57675_E01
GCF_000178495.2	PRJNA224116	SAMN02469615	na	assembly from type material	715	Actinobacillus pleuropneumoniae serovar 1 str. 4074	strain=4074	na	latest	Complete Genome	Major	Full	2014-02-01	ASM17849v2	GCA_000178495.2	https://ftp.ncbi.nlm.nih.gov/genomes/all/GCF/000/178/495/GCF_000178495.2_ASM17849v2
GCF_021957025.1	PRJNA224116	SAMN09909029	na	na	715	Actinobacillus pleuropneumoniae serovar 10 str. D13039	strain=D13039	na	latest	Complete Genome	Major	Full	2095-09-15	ASM2195702v1	GCA_021957025.1	https://ftp.ncbi.nlm.nih.gov/genomes/all/GCF/021/957/025/GCF_021957025.1_ASM2195702v1
GCF_021957045.1	PRJNA224116	SAMN09909030	na	na	715	Actinobacillus pleuropneumoniae serovar 11 str. 56153	strain=56153	na	latest	Complete Genome	Major	Full	2095-09-16	ASM2195704v1	GCA_021957045.1	https://ftp.ncbi.nlm.nih.gov/genomes/all/GCF/021/957/045/GCF_021957045.1_ASM2195704v1
GCF_021957185.1	PRJNA224116	SAMN09909021	na	na	715	Actinobacillus pleuropneumoniae serovar 2 str. S1536	strain=S1536	na	latest	Complete Genome	Major	Full	2095-09-23	ASM2195718v1	GCA_021957185.1	https://ftp.ncbi.nlm.nih.gov/genomes/all/GCF/021/957/185/GCF_021957185.1_ASM2195718v1
GCF_000016685.1	PRJNA224116	SAMN02603312	na	na	715	Actinobacillus pleuropneumoniae serovar 3 str. JL03	strain=JL03	na	latest	Complete Genome	Major	Full	2012-01-11	ASM1668v1	GCA_000016685.1	https://ftp.ncbi.nlm.nih.gov/genomes/all/GCF/000/016/685/GCF_000016685.1_ASM1668v1
GCF_021957165.1	PRJNA224116	SAMN09909023	na	na	715	Actinobacillus pleuropneumoniae serovar 4 str. M62	strain=M62	na	latest	Complete Genome	Major	Full	2095-09-22	ASM2195716v1	GCA_021957165.1	https://ftp.ncbi.nlm.nih.gov/genomes/all/GCF/021/957/165/GCF_021957165.1_ASM2195716v1
GCF_000015885.1	PRJNA224116	SAMN02603665	na	na	715	Actinobacillus pleuropneumoniae serovar 5b str. L20	strain=L20	na	latest	Complete Genome	Major	Full	2011-12-22	ASM1588v1	GCA_000015885.1	https://ftp.ncbi.nlm.nih.gov/genomes/all/GCF/000/015/885/GCF_000015885.1_ASM1588v1
GCF_021952485.1	PRJNA224116	SAMN09909025	na	na	715	Actinobacillus pleuropneumoniae serovar 6 str. Femo	strain=Femo	na	latest	Complete Genome	Major	Full	2095-09-03	ASM2195248v1	GCA_021952485.1	https://ftp.ncbi.nlm.nih.gov/genomes/all/GCF/021/952/485/GCF_021952485.1_ASM2195248v1
GCF_000020405.1	PRJNA224116	SAMN02603888	na	na	715	Actinobacillus pleuropneumoniae serovar 7 str. AP76	strain=AP76	na	latest	Complete Genome	Major	Full	2012-05-24	ASM2040v1	GCA_000020405.1	https://ftp.ncbi.nlm.nih.gov/genomes/all/GCF/000/020/405/GCF_000020405.1_ASM2040v1
GCF_001460855.1	PRJNA224116	SAMEA3643860	na	na	715	Actinobacillus pleuropneumoniae serovar 8	na	MIDG2331	latest	Complete Genome	Major	Full	2027-03-10	MIDG2331	GCA_001460855.1	https://ftp.ncbi.nlm.nih.gov/genomes/all/GCF/001/460/855/GCF_001460855.1_MIDG2331
GCF_019264705.1	PRJNA224116	SAMN20066068	na	na	715	Actinobacillus pleuropneumoniae serovar 8 str. 405	strain=405	na	latest	Complete Genome	Major	Full	2088-01-07	ASM1926470v1	GCA_019264705.1	https://ftp.ncbi.nlm.nih.gov/genomes/all/GCF/019/264/705/GCF_019264705.1_ASM1926470v1
GCF_021957125.1	PRJNA224116	SAMN09909027	na	na	715	Actinobacillus pleuropneumoniae serovar 8 str. 405	strain=405	na	latest	Complete Genome	Major	Full	2095-09-20	ASM2195712v1	GCA_021957125.1	https://ftp.ncbi.nlm.nih.gov/genomes/all/GCF/021/957/125/GCF_021957125.1_ASM2195712v1
GCF_021957085.1	PRJNA224116	SAMN09909028	na	na	715	Actinobacillus pleuropneumoniae serovar 9 str. CVJ13261	strain=CVJ13261	na	latest	Complete Genome	Major	Full	2095-09-18	ASM2195708v1	GCA_021957085.1	https://ftp.ncbi.nlm.nih.gov/genomes/all/GCF/021/957/085/GCF_021957085.1_ASM2195708v1
GCF_003101015.1	PRJNA224116	SAMN08992555	representative genome	na	189834	Actinobacillus porcitonsillarum	strain=9953L55	na	latest	Complete Genome	Major	Full	2044-04-29	ASM310101v1	GCA_003101015.1	https://ftp.ncbi.nlm.nih.gov/genomes/all/GCF/003/101/015/GCF_003101015.1_ASM310101v1
GCF_900460625.1	PRJNA224116	SAMEA4076732	representative genome	assembly from type material	722	Actinobacillus seminis	strain=NCTC10851	na	latest	Contig	Major	Full	2131-11-24	49642_E01	GCA_900460625.1	https://ftp.ncbi.nlm.nih.gov/genomes/all/GCF/900/460/625/GCF_900460625.1_49642_E01
GCF_002591855.1	PRJNA224116	SAMN07125811	representative genome	na	67854	Actinobacillus succinogenes	strain=GXAS137	na	latest	Scaffold	Major	Full	2039-03-21	ASM259185v1	GCA_002591855.1	https://ftp.ncbi.nlm.nih.gov/genomes/all/GCF/002/591/855/GCF_002591855.1_ASM259185v1
GCF_024205305.1	PRJNA224116	SAMN24451503	na	na	716	Actinobacillus suis	strain=D20_277	na	latest	Complete Genome	Major	Full	2103-03-12	ASM2420530v1	GCA_024205305.1	https://ftp.ncbi.nlm.nih.gov/genomes/all/GCF/024/205/305/GCF_024205305.1_ASM2420530v1
GCF_900187155.1	PRJNA224116	SAMEA4504061	na	assembly from type material	716	Actinobacillus suis	strain=NCTC12996	na	latest	Complete Genome	Major	Full	2130-10-21	51726_C01	GCA_900187155.1	https://ftp.ncbi.nlm.nih.gov/genomes/all/GCF/900/187/155/GCF_900187155.1_51726_C01
GCF_000739435.1	PRJNA224116	SAMN01918029	representative genome	assembly from type material	716	Actinobacillus suis ATCC 33415	strain=ATCC 33415	na	latest	Complete Genome	Major	Full	2021-11-18	ASM73943v1	GCA_000739435.1	https://ftp.ncbi.nlm.nih.gov/genomes/all/GCF/000/739/435/GCF_000739435.1_ASM73943v1
GCF_900445015.1	PRJNA224116	SAMEA104062573	representative genome	na	723	Actinobacillus ureae	strain=NCTC10220	na	latest	Contig	Major	Full	2131-08-17	55147_H01	GCA_900445015.1	https://ftp.ncbi.nlm.nih.gov/genomes/all/GCF/900/445/015/GCF_900445015.1_55147_H01
GCF_000315465.1	PRJNA224116	SAMN02463883	representative genome	na	202789	Actinobaculum massiliense ACS-171-V-Col2	strain=ACS-171-V-Col2	na	latest	Scaffold	Major	Full	2016-12-22	Acti_mass_ACS-171-V-COL2_V1	GCA_000315465.1	https://ftp.ncbi.nlm.nih.gov/genomes/all/GCF/000/315/465/GCF_000315465.1_Acti_mass_ACS-171-V-COL2_V1
GCF_900618115.1	PRJNA224116	SAMEA104062567	representative genome	na	1657	Actinobaculum suis	strain=NCTC10327	na	latest	Contig	Major	Full	2132-09-20	NCTC10327	GCA_900618115.1	https://ftp.ncbi.nlm.nih.gov/genomes/all/GCF/900/618/115/GCF_900618115.1_NCTC10327
GCF_017312725.1	PRJNA224116	SAMD00278245	representative genome	assembly from type material	2807577	Actinocatenispora comari	strain=NUM-2625	na	latest	Scaffold	Major	Full	2083-05-31	ASM1731272v1	GCA_017312725.1	https://ftp.ncbi.nlm.nih.gov/genomes/all/GCF/017/312/725/GCF_017312725.1_ASM1731272v1
GCF_016861975.1	PRJNA224116	SAMD00229055	representative genome	assembly from type material	519421	Actinocatenispora rupis	strain=NBRC 107355	na	latest	Contig	Major	Full	2081-07-05	ASM1686197v1	GCA_016861975.1	https://ftp.ncbi.nlm.nih.gov/genomes/all/GCF/016/861/975/GCF_016861975.1_ASM1686197v1
GCF_018324685.1	PRJNA224116	SAMD00219687	representative genome	assembly from type material	390989	Actinocatenispora sera	strain=NBRC 101916	na	latest	Complete Genome	Major	Full	2085-09-17	ASM1832468v1	GCA_018324685.1	https://ftp.ncbi.nlm.nih.gov/genomes/all/GCF/018/324/685/GCF_018324685.1_ASM1832468v1
GCF_016865425.1	PRJNA224116	SAMD00219688	representative genome	assembly from type material	227318	Actinocatenispora thailandica	strain=NBRC 105041	na	latest	Complete Genome	Major	Full	2081-10-04	ASM1686542v1	GCA_016865425.1	https://ftp.ncbi.nlm.nih.gov/genomes/all/GCF/016/865/425/GCF_016865425.1_ASM1686542v1
GCF_003751225.1	PRJNA224116	SAMN10363432	representative genome	assembly from type material	58109	Actinocorallia herbida	strain=DSM 44254	na	latest	Contig	Major	Full	2049-09-27	ASM375122v1	GCA_003751225.1	https://ftp.ncbi.nlm.nih.gov/genomes/all/GCF/003/751/225/GCF_003751225.1_ASM375122v1
[truncated: 44,584 more rows]

## Sheet: Table S4
Table S4. Summary of the 72 commercial tested products and their main characteristics.
[truncated: 30 more rows]

[truncated: 5 more sheets: Table S5, Table S6, Table S7, Table S8, Table S9]
